# Supplementary material for: Role of miRNAs shuttled by mesenchymal stem cell-derived small extracellular vesicles in modulating neuroinflammation
Source: Sci Rep. 2021 Jan 18;11:1740. doi: 10.1038/s41598-021-81039-4 (PMC7814007; doi:10.1038/s41598-021-81039-4)
Supplement: Supplementary file 2 — Supplementary Information 2. [file 41598_2021_81039_MOESM2_ESM.xlsx]

## Sheet: Predicted target genes miR-467f
Supplementary Data S2 on line: list of the 1718 target genes predicted for miR-467f through miRWalk database
miRNA	Gene	EntrezID	RefseqID	Start position of miRNA seed	Seed length	Seed Start	Seed End	Pvalue
mmu-miR-467f	0610009B22Rik	66050	NM_025319	1	7	643	637	0.0159
mmu-miR-467f	0610010B08Rik	100039060	NM_001177543	1	9	3992	3984	0.0110
mmu-miR-467f	1110038F14Rik	117171	NM_054099	1	7	1057	1051	0.0222
mmu-miR-467f	1110059E24Rik	66206	NM_025423	1	13	1388	1376	0.0000
mmu-miR-467f	1110059G10Rik	66202	NM_025419	1	8	1523	1516	0.0419
mmu-miR-467f	1700049G17Rik	73430	NM_028538	1	8	4402	4395	0.0396
mmu-miR-467f	1700074P13Rik	73481	NM_028550	1	9	1582	1574	0.0020
mmu-miR-467f	1810009A15Rik	66276	NM_025463	1	8	533	526	0.0034
mmu-miR-467f	1810062G17Rik	72282	NM_028183	1	7	867	861	0.0195
mmu-miR-467f	2010111I01Rik	72061	NM_028079	1	7	3382	3376	0.0479
mmu-miR-467f	2700097O09Rik	72658	NM_028314	1	7	984	978	0.0101
mmu-miR-467f	4632428N05Rik	74048	NM_001159572	1	11	4543	4533	0.0009
mmu-miR-467f	4632428N05Rik	74048	NM_028732	1	11	4546	4536	0.0009
mmu-miR-467f	4922505E12Rik	433386	NM_001033547	1	7	2032	2026	0.0080
mmu-miR-467f	4930539E08Rik	207819	NM_172450	1	14	2451	2438	0.0000
mmu-miR-467f	4930578C19Rik	75905	NM_175228	1	7	1568	1562	0.0288
mmu-miR-467f	4931406B18Rik	74054	NM_028737	1	8	2846	2839	0.0324
mmu-miR-467f	4932438A13Rik	229227	NM_172679	1	7	15787	15781	0.0296
mmu-miR-467f	4933411K20Rik	66756	NM_025747	1	9	3495	3487	0.0110
mmu-miR-467f	5430427O19Rik	71398	NM_001163539	1	8	2492	2485	0.0414
mmu-miR-467f	5730409E04Rik	230757	NM_001013755	1	9	1067	1059	0.0076
mmu-miR-467f	5730409E04Rik	230757	NM_001145950	1	9	1072	1064	0.0076
mmu-miR-467f	5830418K08Rik	319675	NM_176976	1	7	7323	7317	0.0117
mmu-miR-467f	A330021E22Rik	207686	NM_172447	1	7	3088	3082	0.0130
mmu-miR-467f	A330043C09Rik	329430	XM_003945336	1	9	967	959	0.0024
mmu-miR-467f	A330043C09Rik	329430	XM_003946078	1	9	967	959	0.0024
mmu-miR-467f	A630001G21Rik	319997	NM_177055	1	15	1380	1366	0.0000
mmu-miR-467f	A630023A22Rik	105518	NM_001251843	1	7	1280	1274	0.0254
mmu-miR-467f	A630095N17Rik	381272	NM_001243091	1	7	402	396	0.0220
mmu-miR-467f	A630095N17Rik	381272	NM_001243090	1	7	489	483	0.0220
mmu-miR-467f	AB124611	382062	NM_206536	1	9	1065	1057	0.0021
mmu-miR-467f	AB124611	382062	NM_001198794	1	9	1155	1147	0.0021
mmu-miR-467f	Abca14	67928	NM_026458	1	9	5285	5277	0.0007
mmu-miR-467f	Abca2	11305	NM_007379	1	7	8022	8016	0.0397
mmu-miR-467f	Abca6	76184	NM_001166557	1	12	1253	1242	0.0000
mmu-miR-467f	Abca8a	217258	NM_153145	1	10	5370	5361	0.0007
mmu-miR-467f	Abcc4	239273	NM_001163676	1	15	5097	5083	0.0000
mmu-miR-467f	Abcc4	239273	NM_001163675	1	15	5304	5290	0.0000
mmu-miR-467f	Abcc4	239273	NM_001033336	1	15	5322	5308	0.0000
mmu-miR-467f	Abcd3	19299	NM_008991	1	9	2273	2265	0.0050
mmu-miR-467f	Acadl	11363	NM_007381	1	7	1879	1873	0.0357
mmu-miR-467f	Acer3	66190	NM_025408	1	8	1120	1113	0.0473
mmu-miR-467f	Ache	11423	NM_009599	1	7	2012	2006	0.0136
mmu-miR-467f	Acmsd	266645	NM_001033041	1	8	1366	1359	0.0184
mmu-miR-467f	Acp1	11431	NM_001110239	1	8	2491	2484	0.0382
mmu-miR-467f	Acp1	11431	NM_021330	1	8	2491	2484	0.0382
mmu-miR-467f	Acr	11434	NM_001205049	1	7	1379	1373	0.0392
mmu-miR-467f	Acr	11434	NM_013455	1	7	1387	1381	0.0095
mmu-miR-467f	Acsl4	50790	NM_001033600	1	11	3728	3718	0.0006
mmu-miR-467f	Acsl4	50790	NM_019477	1	11	3731	3721	0.0006
mmu-miR-467f	Acsl4	50790	NM_207625	1	11	4021	4011	0.0006
mmu-miR-467f	Acvr1b	11479	NM_007395	1	8	2634	2627	0.0262
mmu-miR-467f	Ada	11486	NM_007398	1	7	1692	1686	0.0297
mmu-miR-467f	Adam2	11495	NM_009618	1	11	2393	2383	0.0001
mmu-miR-467f	Adam9	11502	NM_007404	1	9	3934	3926	0.0050
mmu-miR-467f	Adam9	11502	NM_001270996	1	9	3988	3980	0.0050
mmu-miR-467f	Adamts20	223838	NM_001164785	1	9	6543	6535	0.0093
mmu-miR-467f	Adamts5	23794	NM_011782	1	11	6726	6716	0.0011
mmu-miR-467f	Adamts9	101401	NM_175314	1	13	4309	4297	0.0000
mmu-miR-467f	Adck1	72113	NM_028105	1	7	2267	2261	0.0321
mmu-miR-467f	Adcy2	210044	NM_153534	1	8	3853	3846	0.0103
mmu-miR-467f	Adcy7	11513	NM_001109756	1	9	4231	4223	0.0081
mmu-miR-467f	Adcy7	11513	NM_001037724	1	9	4263	4255	0.0081
mmu-miR-467f	Adcy7	11513	NM_001037723	1	9	4327	4319	0.0081
mmu-miR-467f	Adcy7	11513	NM_007406	1	9	4415	4407	0.0081
mmu-miR-467f	Agap3	213990	NM_139153	1	8	3150	3143	0.0068
mmu-miR-467f	Agbl2	271813	NM_178755	1	8	3163	3156	0.0109
mmu-miR-467f	2003-08-01	214150	NM_153402	1	11	3355	3345	0.0011
mmu-miR-467f	Agpat5	52123	NM_026792	1	8	1953	1946	0.0367
mmu-miR-467f	Agps	228061	NM_172666	1	10	4852	4843	0.0051
mmu-miR-467f	Agtr1b	11608	NM_175086	1	9	2070	2062	0.0034
mmu-miR-467f	AI182371	98870	NM_178885	1	7	1671	1665	0.0372
mmu-miR-467f	AI413582	106672	NM_001002895	1	8	606	599	0.0030
mmu-miR-467f	AI661453	224833	NM_145489	1	9	4525	4517	0.0047
mmu-miR-467f	Aip	11632	NM_016666	1	9	1341	1333	0.0032
mmu-miR-467f	AK010878	100233175	NM_001142938	1	15	1103	1089	0.0000
mmu-miR-467f	Akap9	100986	NM_194462	1	9	11764	11756	0.0019
mmu-miR-467f	Akr1c6	83702	NM_030611	1	7	1188	1182	0.0205
mmu-miR-467f	Alg1	208211	NM_145362	1	7	1745	1739	0.0178
mmu-miR-467f	Alg12	223774	NM_145477	1	8	1588	1581	0.0089
mmu-miR-467f	Alg12	223774	NM_001142357	1	8	1891	1884	0.0089
mmu-miR-467f	Alg5	66248	NM_025442	1	7	1128	1122	0.0272
mmu-miR-467f	Alg9	102580	NM_133981	1	7	2726	2720	0.0475
mmu-miR-467f	Alkbh8	67667	NM_026303	1	7	2250	2244	0.0168
mmu-miR-467f	Alpk1	71481	NM_027808	1	7	4420	4414	0.0373
mmu-miR-467f	Angptl2	26360	NM_011923	1	9	3338	3330	0.0054
mmu-miR-467f	Ank	11732	NM_020332	1	8	2439	2432	0.0257
mmu-miR-467f	Ank1	11733	NM_031158	1	9	6920	6912	0.0086
mmu-miR-467f	Ank1	11733	NM_001110783	1	9	7024	7016	0.0086
mmu-miR-467f	Ankrd1	107765	NM_013468	1	7	1733	1727	0.0443
mmu-miR-467f	Ankrd42	73845	NM_028665	1	7	2605	2599	0.0178
mmu-miR-467f	Ankrd44	329154	NM_001081433	1	11	3248	3238	0.0007
mmu-miR-467f	Ano9	71345	NM_178381	1	9	2573	2565	0.0026
mmu-miR-467f	Anxa10	26359	NM_011922	1	7	1217	1211	0.0134
mmu-miR-467f	Anxa10	26359	NM_001136089	1	7	1256	1250	0.0133
mmu-miR-467f	Api5	11800	NM_007466	1	13	2412	2400	0.0000
mmu-miR-467f	Aplnr	23796	NM_011784	1	8	2507	2500	0.0325
mmu-miR-467f	Apobec3	80287	NM_030255	1	13	2289	2277	0.0000
mmu-miR-467f	Apobec3	80287	NM_001160415	1	13	2388	2376	0.0000
mmu-miR-467f	Appl1	72993	NM_145221	1	16	3454	3439	0.0000
mmu-miR-467f	Aqp4	11829	NM_009700	1	9	3219	3211	0.0154
mmu-miR-467f	Aqr	11834	NM_009702	1	7	4767	4761	0.0170
mmu-miR-467f	Araf	11836	NM_001159645	1	8	1009	1002	0.0132
mmu-miR-467f	Arap2	212285	NM_178407	1	9	5877	5869	0.0069
mmu-miR-467f	Arhgap15	76117	NM_001025377	1	8	1649	1642	0.0180
mmu-miR-467f	Arhgap42	71544	NM_027823	1	8	3336	3329	0.0395
mmu-miR-467f	Arhgef10l	72754	NM_001112723	1	7	4319	4313	0.0319
mmu-miR-467f	Arhgef10l	72754	NM_001112722	1	7	4361	4355	0.0319
mmu-miR-467f	Arhgef10l	72754	NM_172415	1	7	4436	4430	0.0319
mmu-miR-467f	Arhgef11	213498	NM_001003912	1	8	5470	5463	0.0144
mmu-miR-467f	Arhgef18	102098	NM_133962	1	15	3488	3474	0.0000
mmu-miR-467f	Arhgef33	381112	NM_001145452	1	7	2962	2956	0.0318
mmu-miR-467f	Arhgef38	77669	NM_029953	1	9	1541	1533	0.0046
mmu-miR-467f	Arhgef39	230098	NM_001013377	1	7	1494	1488	0.0337
mmu-miR-467f	Arhgef6	73341	NM_152801	1	8	3769	3762	0.0306
mmu-miR-467f	Arhgef9	236915	NM_001033329	1	9	4706	4698	0.0115
mmu-miR-467f	Arid1a	93760	NM_001080819	1	10	7684	7675	0.0013
mmu-miR-467f	Arid1b	239985	NM_001085355	1	9	10966	10958	0.0173
mmu-miR-467f	Arid4b	94246	NM_198122	1	8	4785	4778	0.0281
mmu-miR-467f	Arid4b	94246	NM_194262	1	8	5046	5039	0.0281
mmu-miR-467f	Arl14epl	381142	NM_001033446	1	16	1788	1773	0.0000
mmu-miR-467f	Arl5a	75423	NM_182994	1	9	1217	1209	0.0168
mmu-miR-467f	Armcx5	494468	NM_001009575	1	7	2507	2501	0.0205
mmu-miR-467f	Arntl	11865	NM_001243048	1	7	2357	2351	0.0312
mmu-miR-467f	Arntl	11865	NM_007489	1	7	2650	2644	0.0312
mmu-miR-467f	Arsg	74008	NM_001166177	1	8	1437	1430	0.0129
mmu-miR-467f	Arsg	74008	NM_028710	1	8	3164	3157	0.0129
mmu-miR-467f	Art3	109979	NM_181728	1	7	1419	1413	0.0167
mmu-miR-467f	Asb13	142688	NM_001267724	1	9	1386	1378	0.0059
mmu-miR-467f	Asb13	142688	NM_178283	1	9	1861	1853	0.0056
mmu-miR-467f	Asb3	65257	NM_023906	1	8	3151	3144	0.0221
mmu-miR-467f	Ascc2	75452	NM_029291	1	7	2556	2550	0.0197
mmu-miR-467f	Ascl1	17172	NM_008553	1	9	2036	2028	0.0038
mmu-miR-467f	Asf1b	66929	NM_024184	1	10	1543	1534	0.0008
mmu-miR-467f	Ash1l	192195	NM_138679	1	9	10150	10142	0.0088
mmu-miR-467f	Asic4	241118	NM_183022	1	7	2263	2257	0.0423
mmu-miR-467f	Aspm	12316	NM_009791	1	7	9822	9816	0.0204
mmu-miR-467f	Asxl2	75302	NM_172421	1	9	8820	8812	0.0170
mmu-miR-467f	Asxl2	75302	NM_001270988	1	9	8964	8956	0.0170
mmu-miR-467f	Atad1	67979	NM_026487	1	9	2769	2761	0.0064
mmu-miR-467f	Atf7ip	54343	NM_019426	1	7	4260	4254	0.0302
mmu-miR-467f	Atl1	73991	NM_178628	1	7	2672	2666	0.0446
mmu-miR-467f	Atl2	56298	NM_019717	1	8	2212	2205	0.0266
mmu-miR-467f	Atl2	56298	NM_178050	1	8	2062	2055	0.0266
mmu-miR-467f	Atp6ap2	70495	NM_027439	1	8	1712	1705	0.0179
mmu-miR-467f	Atp6v1a	11964	NM_007508	1	8	1972	1965	0.0304
mmu-miR-467f	Atp8b1	54670	NM_001001488	1	13	5461	5449	0.0000
mmu-miR-467f	Azin1	54375	NM_018745	1	9	4127	4119	0.0111
mmu-miR-467f	Azin1	54375	NM_001102458	1	9	4287	4279	0.0111
mmu-miR-467f	B020004C17Rik	432860	NM_001256060	1	16	1867	1852	0.0000
mmu-miR-467f	B230216G23Rik	319552	NM_001242345	1	8	1479	1472	0.0177
mmu-miR-467f	B3gnt2	53625	NM_001169114	1	11	1600	1590	0.0003
mmu-miR-467f	B3gnt2	53625	NM_016888	1	11	1723	1713	0.0003
mmu-miR-467f	Bach1	12013	NM_007520	1	15	4338	4324	0.0000
mmu-miR-467f	Bag4	67384	NM_026121	1	9	3868	3860	0.0128
mmu-miR-467f	Bai3	210933	NM_175642	1	7	5161	5155	0.0414
mmu-miR-467f	Barhl1	54422	NM_001164186	1	8	1884	1877	0.0293
mmu-miR-467f	Barhl1	54422	NM_019446	1	8	2167	2160	0.0293
mmu-miR-467f	Baz2b	407823	NM_001001182	1	9	7510	7502	0.0049
mmu-miR-467f	BC021785	215928	NM_001001489	1	8	1148	1141	0.0270
mmu-miR-467f	BC021785	215928	NM_001113385	1	8	2327	2320	0.0299
mmu-miR-467f	BC030336	233812	NM_001164580	1	10	1358	1349	0.0040
mmu-miR-467f	BC055324	381306	NM_201364	1	7	2874	2868	0.0095
mmu-miR-467f	Bcas1	76960	NM_001164369	1	9	1939	1931	0.0041
mmu-miR-467f	Bcas1	76960	NM_029815	1	9	2077	2069	0.0041
mmu-miR-467f	Bclaf1	72567	NM_001025393	1	8	5252	5245	0.0366
mmu-miR-467f	Bclaf1	72567	NM_153787	1	8	5393	5386	0.0366
mmu-miR-467f	Bclaf1	72567	NM_001025392	1	8	5399	5392	0.0366
mmu-miR-467f	Birc2	11797	NM_007465	1	9	3113	3105	0.0021
mmu-miR-467f	Blcap	53619	NM_016916	1	9	1522	1514	0.0059
mmu-miR-467f	Bmp5	12160	NM_007555	1	7	2225	2219	0.0262
mmu-miR-467f	Bmpr1b	12167	NM_007560	1	15	4575	4561	0.0000
mmu-miR-467f	Brd8	78656	NM_030147	1	10	3447	3438	0.0015
mmu-miR-467f	Bri3bp	76809	NM_029752	1	9	2878	2870	0.0232
mmu-miR-467f	Brix1	67832	NM_026396	1	9	2422	2414	0.0059
mmu-miR-467f	Brsk1	381979	NM_001003920	1	7	2562	2556	0.0315
mmu-miR-467f	Btbd7	238386	NM_172806	1	9	3968	3960	0.0018
mmu-miR-467f	Btla	208154	NM_177584	1	11	2773	2763	0.0005
mmu-miR-467f	Btla	208154	NM_001037719	1	11	2776	2766	0.0005
mmu-miR-467f	Btn2a2	238555	NM_175938	1	8	2279	2272	0.0177
mmu-miR-467f	Btnl9	237754	NM_172793	1	9	1896	1888	0.0028
mmu-miR-467f	Bzrap1	207777	NM_172449	1	8	7090	7083	0.0186
mmu-miR-467f	C130060K24Rik	243407	NM_175524	1	9	1673	1665	0.0065
mmu-miR-467f	C1ql1	23829	NM_011795	1	7	1035	1029	0.0290
mmu-miR-467f	C1ql3	227580	NM_153155	1	8	1826	1819	0.0356
mmu-miR-467f	C87414	381654	NM_001164285	1	8	1830	1823	0.0150
mmu-miR-467f	C87414	381654	NM_001164284	1	8	1977	1970	0.0150
mmu-miR-467f	Cab39	12283	NM_133781	1	8	1996	1989	0.0353
mmu-miR-467f	Cacna1g	12291	NM_001177890	1	7	7642	7636	0.0459
mmu-miR-467f	Cacna1g	12291	NM_001177888	1	7	7693	7687	0.0459
mmu-miR-467f	Cacna1g	12291	NM_001112813	1	7	7714	7708	0.0459
mmu-miR-467f	Cacna1g	12291	NM_009783	1	7	7783	7777	0.0459
mmu-miR-467f	Calhm2	72691	NM_133746	1	7	1990	1984	0.0315
mmu-miR-467f	Calm2	12314	NM_007589	1	7	1170	1164	0.0375
mmu-miR-467f	Camsap2	67886	NM_001081360	1	9	6753	6745	0.0103
mmu-miR-467f	Capn1	12333	NM_001110504	1	7	2932	2926	0.0496
mmu-miR-467f	Capn1	12333	NM_007600	1	7	2984	2978	0.0496
mmu-miR-467f	Casd1	213819	NM_145398	1	9	2668	2660	0.0048
mmu-miR-467f	Casp8ap2	26885	NM_001122978	1	7	6392	6386	0.0372
mmu-miR-467f	Casp8ap2	26885	NM_011997	1	7	6639	6633	0.0372
mmu-miR-467f	Casz1	69743	NM_001159344	1	11	7686	7676	0.0006
mmu-miR-467f	Cbx5	12419	NM_001076789	1	9	4142	4134	0.0304
mmu-miR-467f	Cbx5	12419	NM_007626	1	9	4143	4135	0.0304
mmu-miR-467f	Cbx5	12419	NM_001110216	1	9	4243	4235	0.0304
mmu-miR-467f	Ccar2	219158	NM_146055	1	7	3634	3628	0.0439
mmu-miR-467f	Ccdc102a	234582	NM_001033533	1	7	2118	2112	0.0240
mmu-miR-467f	Ccdc112	240261	NM_001160399	1	8	1880	1873	0.0170
mmu-miR-467f	Ccdc138	76138	NM_001162956	1	7	2127	2121	0.0235
mmu-miR-467f	Ccdc147	381229	NM_001163267	1	8	3256	3249	0.0092
mmu-miR-467f	Ccdc148	227933	XM_003689338	1	8	3950	3943	0.0279
mmu-miR-467f	Ccdc148	227933	XM_003689337	1	8	3922	3915	0.0279
mmu-miR-467f	Ccdc148	227933	NM_001001178	1	8	3866	3859	0.0290
mmu-miR-467f	Ccdc39	51938	NM_026222	1	7	3562	3556	0.0410
mmu-miR-467f	Ccdc59	52713	NM_025602	1	7	897	891	0.0201
mmu-miR-467f	Ccdc68	381175	NM_201362	1	7	1472	1466	0.0270
mmu-miR-467f	Ccdc71l	72123	NM_001162903	1	8	2905	2898	0.0492
mmu-miR-467f	Ccdc80	67896	NM_026439	1	7	3531	3525	0.0250
mmu-miR-467f	Ccdc81	70884	NM_001162979	1	10	2407	2398	0.0003
mmu-miR-467f	Ccdc82	66396	NM_025534	1	9	4264	4256	0.0113
mmu-miR-467f	Ccdc87	399599	NM_207268	1	7	3040	3034	0.0288
mmu-miR-467f	Ccnc	51813	NM_001122982	1	7	1386	1380	0.0266
mmu-miR-467f	Ccnk	12454	NM_009832	1	7	2062	2056	0.0394
mmu-miR-467f	Ccr2	12772	NM_009915	1	8	2566	2559	0.0350
mmu-miR-467f	Ccsap	73420	NM_028536	1	8	2652	2645	0.0233
mmu-miR-467f	Cd200r1	57781	NM_021325	1	9	1659	1651	0.0024
mmu-miR-467f	Cd200r4	239849	NM_207244	1	9	1431	1423	0.0027
mmu-miR-467f	Cd300a	217303	NM_170758	1	9	4261	4253	0.0127
mmu-miR-467f	Cd70	21948	NM_011617	1	7	832	826	0.0047
mmu-miR-467f	Cd81	12520	NM_133655	1	9	1034	1026	0.0022
mmu-miR-467f	Cdc123	98828	NM_133837	1	7	1281	1275	0.0336
mmu-miR-467f	Cdc14a	229776	NM_001173553	1	13	4094	4082	0.0000
mmu-miR-467f	Cdc14a	229776	NM_001080818	1	13	4241	4229	0.0000
mmu-miR-467f	Cdc42ep3	260409	NM_026514	1	7	1873	1867	0.0418
mmu-miR-467f	Cdc7	12545	NM_009863	1	9	2860	2852	0.0041
mmu-miR-467f	Cdc73	214498	NM_145991	1	11	2000	1990	0.0002
mmu-miR-467f	Cdca3	14793	NM_013538	1	7	1046	1040	0.0337
mmu-miR-467f	Cdh9	12565	NM_009869	1	7	2855	2849	0.0322
mmu-miR-467f	Cdip1	66626	NM_025670	1	8	3075	3068	0.0459
mmu-miR-467f	Cdk12	69131	NM_001109628	1	15	4904	4890	0.0000
mmu-miR-467f	Cdk12	69131	NM_001109626	1	15	4931	4917	0.0000
mmu-miR-467f	Cdk19	78334	NM_198164	1	9	3980	3972	0.0153
mmu-miR-467f	Cdk19	78334	NM_001168304	1	9	4112	4104	0.0153
mmu-miR-467f	Cdkl4	381113	NM_001033443	1	9	2874	2866	0.0066
mmu-miR-467f	Cdkn1b	12576	NM_009875	1	9	2123	2115	0.0049
mmu-miR-467f	Cdkn1c	12577	NM_009876	1	7	1554	1548	0.0417
mmu-miR-467f	Cdkn1c	12577	NM_001161624	1	7	1592	1586	0.0417
mmu-miR-467f	Cdr2	12585	NM_007672	1	9	2483	2475	0.0034
mmu-miR-467f	Cds2	110911	NM_138651	1	9	2641	2633	0.0254
mmu-miR-467f	Ceacam1	26365	NM_001039187	1	9	3025	3017	0.0084
mmu-miR-467f	Ceacam1	26365	NM_011926	1	9	3078	3070	0.0079
mmu-miR-467f	Ceacam1	26365	NM_001039186	1	9	3565	3557	0.0084
mmu-miR-467f	Ceacam1	26365	NM_001039185	1	9	3618	3610	0.0079
mmu-miR-467f	Ceacam15	101434	NM_175315	1	7	1338	1332	0.0353
mmu-miR-467f	Ceacam2	26367	NM_007543	1	9	3121	3113	0.0083
mmu-miR-467f	Ceacam2	26367	NM_001113369	1	9	3174	3166	0.0077
mmu-miR-467f	Ceacam2	26367	NM_001113368	1	9	3714	3706	0.0077
mmu-miR-467f	Cebpb	12608	NM_009883	1	7	1429	1423	0.0306
mmu-miR-467f	Cenpc1	12617	NM_007683	1	7	2978	2972	0.0141
mmu-miR-467f	Cenpi	102920	NM_145924	1	7	3100	3094	0.0381
mmu-miR-467f	Cenpl	70454	NM_027429	1	8	1497	1490	0.0431
mmu-miR-467f	Cep192	70799	NM_027556	1	7	7880	7874	0.0196
mmu-miR-467f	Cep44	382010	NM_001009951	1	7	1307	1301	0.0123
mmu-miR-467f	Cep97	74201	NM_001159364	1	13	584	572	0.0000
mmu-miR-467f	Cep97	74201	NM_028815	1	13	4468	4456	0.0001
mmu-miR-467f	Cer1	12622	NM_009887	1	8	1606	1599	0.0130
mmu-miR-467f	Cetn3	12626	NM_007684	1	7	689	683	0.0277
mmu-miR-467f	Cggbp1	106143	NM_178647	1	9	1035	1027	0.0132
mmu-miR-467f	Chd1l	68058	NM_026539	1	7	2930	2924	0.0162
mmu-miR-467f	Chek2	50883	NM_016681	1	7	1761	1755	0.0340
mmu-miR-467f	Chic1	12212	NM_009767	1	16	5053	5038	0.0000
mmu-miR-467f	Chrm3	12671	NM_033269	1	7	3017	3011	0.0369
mmu-miR-467f	Chst14	72136	NM_028117	1	9	2034	2026	0.0031
mmu-miR-467f	Cic	71722	NM_001110131	1	7	5650	5644	0.0370
mmu-miR-467f	Cic	71722	NM_001110132	1	7	5653	5647	0.0370
mmu-miR-467f	Cic	71722	NM_027882	1	7	5653	5647	0.0370
mmu-miR-467f	Cisd2	67006	NM_025902	1	8	1131	1124	0.0360
mmu-miR-467f	Cks2	66197	NM_025415	1	9	473	465	0.0010
mmu-miR-467f	Clca1	12722	NM_009899	1	7	2997	2991	0.0179
mmu-miR-467f	Clcn2	12724	NM_009900	1	7	3565	3559	0.0183
mmu-miR-467f	Clcn4-2	12727	NM_011334	1	9	4384	4376	0.0073
mmu-miR-467f	Cldn17	239931	NM_181490	1	7	1044	1038	0.0216
mmu-miR-467f	Cldn23	71908	NM_027998	1	7	1802	1796	0.0438
mmu-miR-467f	Cldn8	54420	NM_018778	1	13	840	828	0.0000
mmu-miR-467f	Clec1b	56760	NM_001204253	1	7	903	897	0.0213
mmu-miR-467f	Clec1b	56760	NM_001204239	1	7	1055	1049	0.0098
mmu-miR-467f	Clec1b	56760	NM_019985	1	7	1151	1145	0.0098
mmu-miR-467f	Clec3a	403395	NM_001007223	1	8	2557	2550	0.0343
mmu-miR-467f	Clec5a	23845	NM_021364	1	9	2278	2270	0.0116
mmu-miR-467f	Clec5a	23845	NM_001038604	1	9	2353	2345	0.0116
mmu-miR-467f	Clk2	12748	NM_001163432	1	7	1995	1989	0.0305
mmu-miR-467f	Clk2	12748	NM_007712	1	7	1998	1992	0.0305
mmu-miR-467f	Clpx	270166	NM_001044389	1	7	2201	2195	0.0450
mmu-miR-467f	Clpx	270166	NM_011802	1	7	2243	2237	0.0450
mmu-miR-467f	Clstn3	232370	NM_153508	1	8	3838	3831	0.0127
mmu-miR-467f	Cmbl	69574	NM_181588	1	7	981	975	0.0172
mmu-miR-467f	Cmc2	66531	NM_026844	1	8	1374	1367	0.0165
mmu-miR-467f	Cmtm2a	73381	NM_027022	1	7	741	735	0.0270
mmu-miR-467f	Cmtm8	70031	NM_027294	1	7	880	874	0.0192
mmu-miR-467f	Cndp1	338403	NM_177450	1	8	2716	2709	0.0163
mmu-miR-467f	Cnot1	234594	NM_001205226	1	9	7428	7420	0.0036
mmu-miR-467f	Cnot1	234594	NM_178078	1	9	7434	7426	0.0036
mmu-miR-467f	Cnot1	234594	NM_153164	1	9	7299	7291	0.0036
mmu-miR-467f	Cnot2	72068	NM_028082	1	9	2359	2351	0.0040
mmu-miR-467f	Cnot2	72068	NM_001037847	1	9	2412	2404	0.0040
mmu-miR-467f	Cnot2	72068	NM_001037846	1	9	2482	2474	0.0040
mmu-miR-467f	Cnot6	104625	NM_212484	1	7	2462	2456	0.0299
mmu-miR-467f	Cnot6l	231464	NM_144910	1	7	1861	1855	0.0239
mmu-miR-467f	Cnot7	18983	NM_011135	1	9	2272	2264	0.0055
mmu-miR-467f	Cntfr	12804	NM_016673	1	7	1925	1919	0.0405
mmu-miR-467f	Cntfr	12804	NM_001136056	1	7	1946	1940	0.0405
mmu-miR-467f	Cntn6	53870	NM_017383	1	7	3521	3515	0.0129
mmu-miR-467f	Cntrob	216846	NM_172560	1	7	3876	3870	0.0226
mmu-miR-467f	Coa3	52469	NM_026618	1	7	388	382	0.0223
mmu-miR-467f	Col13a1	12817	NM_007731	1	7	2731	2725	0.0126
mmu-miR-467f	Col19a1	12823	NM_007733	1	9	5469	5461	0.0264
mmu-miR-467f	Col25a1	77018	NM_198711	1	11	5286	5276	0.0010
mmu-miR-467f	Col25a1	77018	NM_001244952	1	11	5891	5881	0.0011
mmu-miR-467f	Col25a1	77018	NM_029838	1	11	5954	5944	0.0011
mmu-miR-467f	Col4a5	12830	NM_007736	1	9	5716	5708	0.0042
mmu-miR-467f	Col4a5	12830	NM_001163155	1	9	5888	5880	0.0042
mmu-miR-467f	Col7a1	12836	NM_007738	1	7	8954	8948	0.0233
mmu-miR-467f	Cops7a	26894	NM_012003	1	7	1681	1675	0.0471
mmu-miR-467f	Cpa4	71791	NM_027926	1	8	1494	1487	0.0118
mmu-miR-467f	Cplx4	225644	NM_145493	1	9	1587	1579	0.0044
mmu-miR-467f	Cpne2	234577	NM_153507	1	7	2205	2199	0.0287
mmu-miR-467f	Creld2	76737	NM_029720	1	7	1317	1311	0.0148
mmu-miR-467f	Crim1	50766	NM_015800	1	9	4754	4746	0.0090
mmu-miR-467f	Cry1	12952	NM_007771	1	7	2593	2587	0.0378
mmu-miR-467f	Csnk1g3	70425	NM_152809	1	10	3955	3946	0.0023
mmu-miR-467f	Csnk2a1	12995	NM_007788	1	11	2611	2601	0.0007
mmu-miR-467f	Cspp1	211660	NM_026493	1	7	3874	3868	0.0387
mmu-miR-467f	Csrnp3	77771	NM_153409	1	11	10493	10483	0.0020
mmu-miR-467f	Csrnp3	77771	NM_178634	1	11	10331	10321	0.0020
mmu-miR-467f	Cstb	13014	NM_007793	1	7	569	563	0.0122
mmu-miR-467f	Cstf2	108062	NM_133196	1	10	1943	1934	0.0025
mmu-miR-467f	Ctdp1	67655	NM_026295	1	7	3628	3622	0.0416
mmu-miR-467f	Ctdsp1	227292	NM_153088	1	9	1791	1783	0.0065
mmu-miR-467f	Ctnnd2	18163	NM_008729	1	9	4840	4832	0.0064
mmu-miR-467f	Ctr9	22083	NM_009431	1	7	3838	3832	0.0365
mmu-miR-467f	Cts8	56094	NM_019541	1	9	1801	1793	0.0054
mmu-miR-467f	Ctsm	64139	NM_022326	1	9	1187	1179	0.0004
mmu-miR-467f	Cwc25	67480	NM_026186	1	9	1941	1933	0.0072
mmu-miR-467f	Cxadr	13052	NM_009988	1	7	1690	1684	0.0320
mmu-miR-467f	Cxadr	13052	NM_001025192	1	9	1431	1423	0.0163
mmu-miR-467f	Cxcl10	15945	NM_021274	1	7	940	934	0.0446
mmu-miR-467f	Cxcl16	66102	NM_023158	1	9	2039	2031	0.0045
mmu-miR-467f	Cxcl5	20311	NM_009141	1	13	951	939	0.0000
mmu-miR-467f	Cyp26a1	13082	NM_007811	1	8	1634	1627	0.0028
mmu-miR-467f	Cyp26b1	232174	NM_175475	1	9	4641	4633	0.0108
mmu-miR-467f	Cyp26b1	232174	NM_001177713	1	9	4590	4582	0.0108
mmu-miR-467f	Cyp2c38	13097	NM_010002	1	9	2204	2196	0.0052
mmu-miR-467f	Cyth4	72318	NM_028195	1	8	2429	2422	0.0220
mmu-miR-467f	D430041D05Rik	241589	NM_001033347	1	9	6167	6159	0.0215
mmu-miR-467f	D4Wsu53e	27981	NM_023665	1	7	1386	1380	0.0195
mmu-miR-467f	Daam1	208846	NM_172464	1	13	3544	3532	0.0000
mmu-miR-467f	Daam1	208846	NM_026102	1	13	3679	3667	0.0000
mmu-miR-467f	Dach2	93837	NM_033605	1	8	2239	2232	0.0142
mmu-miR-467f	Dcaf10	242418	NM_153167	1	9	6471	6463	0.0206
mmu-miR-467f	Dcaf5	320808	NM_177267	1	9	5682	5674	0.0101
mmu-miR-467f	Dclre1c	227525	NM_001110214	1	13	2784	2772	0.0000
mmu-miR-467f	Dclre1c	227525	NM_175683	1	13	3135	3123	0.0000
mmu-miR-467f	Dcun1d4	100737	NM_178896	1	9	1276	1268	0.0118
mmu-miR-467f	Dcun1d4	100737	NM_001190733	1	9	1171	1163	0.0118
mmu-miR-467f	Dcun1d4	100737	NM_001190734	1	9	1211	1203	0.0118
mmu-miR-467f	Ddit4l	73284	NM_030143	1	16	1283	1268	0.0000
mmu-miR-467f	Ddx10	77591	NM_029936	1	7	3092	3086	0.0378
mmu-miR-467f	Ddx50	94213	NM_053183	1	7	2350	2344	0.0130
mmu-miR-467f	Ddx60	234311	NM_001081215	1	7	5977	5971	0.0337
mmu-miR-467f	Dek	110052	NM_025900	1	9	1780	1772	0.0050
mmu-miR-467f	Dennd1b	329260	NM_181347	1	9	2958	2950	0.0217
mmu-miR-467f	Dennd1b	329260	NM_001166501	1	9	3092	3084	0.0217
mmu-miR-467f	Dennd4a	102442	NM_001162917	1	12	6098	6087	0.0002
mmu-miR-467f	Denr	68184	NM_026603	1	11	797	787	0.0004
mmu-miR-467f	Depdc1a	76131	NM_001172093	1	7	1975	1969	0.0492
mmu-miR-467f	Depdc1a	76131	NM_029523	1	7	2800	2794	0.0492
mmu-miR-467f	Depdc1a	76131	NM_001172092	1	7	2806	2800	0.0492
mmu-miR-467f	Dffa	13347	NM_001025296	1	8	1317	1310	0.0206
mmu-miR-467f	Dhx40	67487	NM_026191	1	11	3579	3569	0.0003
mmu-miR-467f	Diap2	54004	NM_172493	1	9	4728	4720	0.0186
mmu-miR-467f	Dido1	23856	NM_175551	1	9	7171	7163	0.0052
mmu-miR-467f	Dlat	235339	NM_145614	1	8	3301	3294	0.0272
mmu-miR-467f	Dlc1	50768	NM_001194940	1	15	6706	6692	0.0000
mmu-miR-467f	Dlc1	50768	NM_015802	1	15	5254	5240	0.0000
mmu-miR-467f	Dlc1	50768	NM_001194941	1	15	5336	5322	0.0000
mmu-miR-467f	Dleu7	239133	NM_173419	1	9	852	844	0.0026
mmu-miR-467f	Dlgap4	228836	NM_001042488	1	8	2288	2281	0.0223
mmu-miR-467f	Dlgap4	228836	NM_001042487	1	8	2989	2982	0.0223
mmu-miR-467f	Dlgap4	228836	NM_146128	1	8	4233	4226	0.0223
mmu-miR-467f	Dll1	13388	NM_007865	1	7	3318	3312	0.0414
mmu-miR-467f	Dlx4	13394	NM_007867	1	7	1804	1798	0.0463
mmu-miR-467f	Dlx5	13395	NM_198854	1	7	1295	1289	0.0433
mmu-miR-467f	Dlx5	13395	NM_010056	1	7	1377	1371	0.0229
mmu-miR-467f	Dmrtc1c1	71083	NM_001142691	1	7	1584	1578	0.0311
mmu-miR-467f	Dmrtc1c2	668357	NM_001142690	1	7	1584	1578	0.0311
mmu-miR-467f	Dmtn	13829	NM_001252665	1	8	2286	2279	0.0383
mmu-miR-467f	Dmtn	13829	NM_001252666	1	8	2319	2312	0.0383
mmu-miR-467f	Dmtn	13829	NM_001252664	1	8	2453	2446	0.0383
mmu-miR-467f	Dmtn	13829	NM_013514	1	8	2501	2494	0.0383
mmu-miR-467f	Dmtn	13829	NM_001252663	1	8	2560	2553	0.0383
mmu-miR-467f	Dmtn	13829	NM_001252662	1	8	2626	2619	0.0383
mmu-miR-467f	Dmxl1	240283	NM_001081371	1	9	9744	9736	0.0117
mmu-miR-467f	Dnaaf2	109065	NM_027269	1	7	2596	2590	0.0045
mmu-miR-467f	Dnajb12	56709	NM_019965	1	7	1705	1699	0.0343
mmu-miR-467f	Dnajb4	67035	NM_025926	1	8	1704	1697	0.0180
mmu-miR-467f	Dnajb4	67035	NM_027287	1	8	1944	1937	0.0180
mmu-miR-467f	Dnajc5	13002	NM_016775	1	9	4252	4244	0.0133
mmu-miR-467f	Dnajc9	108671	NM_134081	1	7	1385	1379	0.0432
mmu-miR-467f	Dnm2	13430	NM_001039520	1	7	3495	3489	0.0466
mmu-miR-467f	Dnm2	13430	NM_001253893	1	7	3498	3492	0.0466
mmu-miR-467f	Dnm2	13430	NM_007871	1	7	3486	3480	0.0466
mmu-miR-467f	Dnm3	103967	NM_001038619	1	9	6868	6860	0.0179
mmu-miR-467f	Dopey1	320615	NM_177208	1	9	7738	7730	0.0056
mmu-miR-467f	Dpp6	13483	NM_001136060	1	8	3952	3945	0.0263
mmu-miR-467f	Dpp6	13483	NM_001198886	1	8	4036	4029	0.0263
mmu-miR-467f	Dpp6	13483	NM_207282	1	8	4140	4133	0.0263
mmu-miR-467f	Dpp6	13483	NM_010075	1	8	4287	4280	0.0263
mmu-miR-467f	Dpy19l3	233115	NM_178704	1	10	7253	7244	0.0050
mmu-miR-467f	Drp2	13497	NM_010078	1	9	4506	4498	0.0147
mmu-miR-467f	Dsg2	13511	NM_007883	1	8	4351	4344	0.0329
mmu-miR-467f	Dtx4	207521	NM_172442	1	9	4172	4164	0.0120
mmu-miR-467f	Dync1i2	13427	NM_001198876	1	8	2238	2231	0.0085
mmu-miR-467f	Dync1i2	13427	NM_001198875	1	8	2256	2249	0.0085
mmu-miR-467f	Dync1i2	13427	NM_001198874	1	8	2298	2291	0.0085
mmu-miR-467f	Dync1i2	13427	NM_001198878	1	8	2341	2334	0.0085
mmu-miR-467f	Dync1i2	13427	NM_001198873	1	8	2352	2345	0.0085
mmu-miR-467f	Dync1i2	13427	NM_001198877	1	8	2356	2349	0.0085
mmu-miR-467f	Dync1i2	13427	NM_001198872	1	8	2367	2360	0.0085
mmu-miR-467f	Dync1i2	13427	NM_010064	1	8	2227	2220	0.0085
mmu-miR-467f	Dyrk1a	13548	NM_001113389	1	9	5014	5006	0.0127
mmu-miR-467f	Dyrk1a	13548	NM_007890	1	9	5273	5265	0.0127
mmu-miR-467f	E130311K13Rik	329659	NM_177856	1	7	1309	1303	0.0384
mmu-miR-467f	Ebna1bp2	69072	NM_026932	1	8	2416	2409	0.0287
mmu-miR-467f	Eda2r	245527	NM_001161433	1	11	1907	1897	0.0003
mmu-miR-467f	Edn2	13615	NM_007902	1	7	1132	1126	0.0408
mmu-miR-467f	Eef1d	66656	NM_023240	1	7	1690	1684	0.0449
mmu-miR-467f	Eef1d	66656	NM_029663	1	7	2835	2829	0.0449
mmu-miR-467f	Efemp1	216616	NM_146015	1	7	1714	1708	0.0256
mmu-miR-467f	Efna1	13636	NM_001162425	1	7	1353	1347	0.0454
mmu-miR-467f	Efna1	13636	NM_010107	1	7	1389	1383	0.0454
mmu-miR-467f	Egfr	13649	NM_207655	1	10	4857	4848	0.0020
mmu-miR-467f	Egr2	13654	NM_010118	1	8	2431	2424	0.0182
mmu-miR-467f	Ehhadh	74147	NM_023737	1	14	2928	2915	0.0000
mmu-miR-467f	Eid2	386655	NM_198425	1	7	1258	1252	0.0309
mmu-miR-467f	Eif2s1	13665	NM_026114	1	16	1899	1884	0.0000
mmu-miR-467f	Eif4a2	13682	NM_001123037	1	7	2025	2019	0.0489
mmu-miR-467f	Eif4a2	13682	NM_013506	1	7	2165	2159	0.0489
mmu-miR-467f	Eif4ebp1	13685	NM_007918	1	7	973	967	0.0327
mmu-miR-467f	Eif5a2	208691	NM_177586	1	10	1608	1599	0.0042
mmu-miR-467f	Elac1	114615	NM_053255	1	10	4324	4315	0.0036
mmu-miR-467f	Elavl3	15571	NM_010487	1	9	4031	4023	0.0133
mmu-miR-467f	Elf1	13709	NM_007920	1	8	3031	3024	0.0257
mmu-miR-467f	Elf3	13710	NM_007921	1	8	1730	1723	0.0105
mmu-miR-467f	Elf3	13710	NM_001163131	1	8	1790	1783	0.0105
mmu-miR-467f	Emc2	66736	NM_025736	1	7	1174	1168	0.0178
mmu-miR-467f	Emc7	73024	NM_133749	1	7	1053	1047	0.0183
mmu-miR-467f	Emp2	13731	NM_007929	1	10	2507	2498	0.0026
mmu-miR-467f	En1	13798	NM_010133	1	8	2072	2065	0.0122
mmu-miR-467f	Enpp2	18606	NM_015744	1	8	2817	2810	0.0071
mmu-miR-467f	Epha5	13839	NM_007937	1	9	4154	4146	0.0162
mmu-miR-467f	Epha7	13841	NM_010141	1	9	4132	4124	0.0132
mmu-miR-467f	Epor	13857	NM_010149	1	7	1796	1790	0.0097
mmu-miR-467f	Ept1	28042	NM_027652	1	9	5610	5602	0.0205
mmu-miR-467f	Ercc3	13872	NM_133658	1	7	2651	2645	0.0156
mmu-miR-467f	Erich1	234086	NM_001034862	1	7	1496	1490	0.0309
mmu-miR-467f	Esf1	66580	NM_001081090	1	7	3236	3230	0.0436
mmu-miR-467f	Esrra	26379	NM_007953	1	7	2170	2164	0.0474
mmu-miR-467f	Esyt3	272636	NM_177775	1	8	2854	2847	0.0252
mmu-miR-467f	Etv3	27049	NM_012051	1	9	4899	4891	0.0133
mmu-miR-467f	Etv3	27049	NM_001083318	1	9	4902	4894	0.0133
mmu-miR-467f	Etv4	18612	NM_008815	1	8	1758	1751	0.0095
mmu-miR-467f	EU599041	100170401	NM_001177525	1	7	1286	1280	0.0306
mmu-miR-467f	Exoc1	69940	NM_027270	1	7	3346	3340	0.0324
mmu-miR-467f	Exosc7	66446	NM_001081188	1	7	966	960	0.0077
mmu-miR-467f	Extl3	54616	NM_018788	1	9	3807	3799	0.0098
mmu-miR-467f	F3	14066	NM_010171	1	7	1812	1806	0.0484
mmu-miR-467f	F630003A18Rik	319823	NM_177010	1	9	1465	1457	0.0035
mmu-miR-467f	Fam107b	66540	NM_025626	1	8	1537	1530	0.0377
mmu-miR-467f	Fam122b	78755	NM_001166583	1	8	1930	1923	0.0284
mmu-miR-467f	Fam122b	78755	NM_001166365	1	8	2849	2842	0.0408
mmu-miR-467f	Fam122b	78755	NM_030167	1	8	2852	2845	0.0408
mmu-miR-467f	Fam155a	270028	NM_173446	1	8	2734	2727	0.0261
mmu-miR-467f	Fam160b1	226252	NM_145505	1	11	5044	5034	0.0007
mmu-miR-467f	Fam160b2	239170	NM_194345	1	14	3656	3643	0.0000
mmu-miR-467f	Fam167b	230766	NM_182783	1	7	941	935	0.0159
mmu-miR-467f	Fam169a	320557	NM_001146045	1	8	4332	4325	0.0374
mmu-miR-467f	Fam169a	320557	NM_001100458	1	8	4365	4358	0.0374
mmu-miR-467f	Fam175b	109359	NM_198017	1	8	2846	2839	0.0243
mmu-miR-467f	Fam179a	320159	NM_177087	1	7	3461	3455	0.0088
mmu-miR-467f	Fam188a	66960	NM_024185	1	7	2228	2222	0.0471
mmu-miR-467f	Fam228b	207921	NM_175431	1	9	2643	2635	0.0068
mmu-miR-467f	Fam26e	103511	NM_178908	1	7	1699	1693	0.0461
mmu-miR-467f	Fam47e	384198	NM_001170571	1	7	1209	1203	0.0401
mmu-miR-467f	Fam47e	384198	NM_001033478	1	7	1392	1386	0.0401
mmu-miR-467f	Fam83g	69640	NM_178618	1	9	4178	4170	0.0084
mmu-miR-467f	Fam84a	105005	NM_029007	1	10	2430	2421	0.0022
mmu-miR-467f	Fastkd3	69577	NM_027123	1	7	2260	2254	0.0151
mmu-miR-467f	Fbxo3	57443	NM_212433	1	9	4496	4488	0.0120
mmu-miR-467f	Fbxo30	71865	NM_001168297	1	8	3742	3735	0.0381
mmu-miR-467f	Fbxo30	71865	NM_027968	1	8	3776	3769	0.0381
mmu-miR-467f	Fbxo34	78938	NM_030236	1	7	2810	2804	0.0412
mmu-miR-467f	Fbxo34	78938	NM_001146086	1	7	2920	2914	0.0412
mmu-miR-467f	Fbxo34	78938	NM_001146085	1	7	2997	2991	0.0412
mmu-miR-467f	Fbxo36	66153	NM_025386	1	7	873	867	0.0182
mmu-miR-467f	Fbxw27	76998	XM_003086759	1	7	1067	1061	0.0154
mmu-miR-467f	Fcgr3	14131	NM_010188	1	7	1234	1228	0.0300
mmu-miR-467f	Fev	260298	NM_153111	1	7	1445	1439	0.0340
mmu-miR-467f	Fgf10	14165	NM_008002	1	8	4068	4061	0.0485
mmu-miR-467f	Fgf12	14167	NM_010199	1	9	4504	4496	0.0145
mmu-miR-467f	Fgf12	14167	NM_183064	1	9	5346	5338	0.0145
mmu-miR-467f	Fgf16	80903	NM_030614	1	9	915	907	0.0089
mmu-miR-467f	Fgf18	14172	NM_008005	1	7	1442	1436	0.0474
mmu-miR-467f	Fhad1	329977	NM_177868	1	7	4468	4462	0.0138
mmu-miR-467f	Fignl1	60530	NM_021891	1	7	2955	2949	0.0426
mmu-miR-467f	Fignl1	60530	NM_001163359	1	7	2965	2959	0.0426
mmu-miR-467f	Fignl1	60530	NM_001163360	1	7	2835	2829	0.0426
mmu-miR-467f	Filip1l	78749	NM_001177871	1	7	3090	3084	0.0216
mmu-miR-467f	Filip1l	78749	NM_001040397	1	7	3783	3777	0.0216
mmu-miR-467f	Fjx1	14221	NM_010218	1	11	2350	2340	0.0002
mmu-miR-467f	Fkbp4	14228	NM_010219	1	8	1729	1722	0.0102
mmu-miR-467f	Fkbp6	94244	NM_033571	1	7	1374	1368	0.0247
mmu-miR-467f	Fndc1	68655	NM_001081416	1	16	5774	5759	0.0000
mmu-miR-467f	Fndc3b	72007	NM_173182	1	8	6835	6828	0.0466
mmu-miR-467f	Foxd4	14237	NM_008022	1	7	2286	2280	0.0321
mmu-miR-467f	Foxg1	15228	NM_008241	1	9	2685	2677	0.0036
mmu-miR-467f	Foxg1	15228	NM_001160112	1	9	3723	3715	0.0036
mmu-miR-467f	Foxp3	20371	NM_001199347	1	8	2118	2111	0.0330
mmu-miR-467f	Foxp3	20371	NM_001199348	1	8	1976	1969	0.0330
mmu-miR-467f	Foxp3	20371	NM_054039	1	8	2051	2044	0.0330
mmu-miR-467f	Foxq1	15220	NM_008239	1	9	2726	2718	0.0033
mmu-miR-467f	Frem1	329872	NM_001198811	1	8	7853	7846	0.0371
mmu-miR-467f	Frem1	329872	NM_177863	1	8	7643	7636	0.0370
mmu-miR-467f	Fsip1	71313	NM_027759	1	7	1600	1594	0.0120
mmu-miR-467f	Fstl5	213262	NM_001253719	1	9	4261	4253	0.0070
mmu-miR-467f	Fstl5	213262	NM_178673	1	9	4521	4513	0.0070
mmu-miR-467f	Fut11	73068	NM_028428	1	9	2480	2472	0.0070
mmu-miR-467f	Fzd5	14367	NM_001042659	1	10	6185	6176	0.0041
mmu-miR-467f	Fzd5	14367	NM_022721	1	10	6292	6283	0.0041
mmu-miR-467f	Fzr1	56371	NM_019757	1	10	2240	2231	0.0006
mmu-miR-467f	G3bp2	23881	NM_001080797	1	10	3720	3711	0.0025
mmu-miR-467f	G3bp2	23881	NM_011816	1	10	3759	3750	0.0025
mmu-miR-467f	G3bp2	23881	NM_001080794	1	10	3775	3766	0.0025
mmu-miR-467f	G3bp2	23881	NM_001080795	1	10	3660	3651	0.0025
mmu-miR-467f	G3bp2	23881	NM_001080796	1	10	3676	3667	0.0025
mmu-miR-467f	Gabpb2	213054	NM_172512	1	11	2579	2569	0.0016
mmu-miR-467f	Gabpb2	213054	NM_029885	1	11	2676	2666	0.0016
mmu-miR-467f	Gabra2	14395	NM_008066	1	7	1770	1764	0.0445
mmu-miR-467f	Gabra6	14399	NM_008068	1	7	2366	2360	0.0499
mmu-miR-467f	Gabra6	14399	NM_001099641	1	7	2396	2390	0.0499
mmu-miR-467f	Gabrb2	14401	NM_008070	1	9	5297	5289	0.0216
mmu-miR-467f	Gabrb3	14402	NM_001038701	1	9	1664	1656	0.0153
mmu-miR-467f	Gabrb3	14402	NM_008071	1	9	1732	1724	0.0153
mmu-miR-467f	Gabrg1	14405	NM_010252	1	9	3654	3646	0.0113
mmu-miR-467f	Galnt11	231050	NM_144908	1	7	2449	2443	0.0322
mmu-miR-467f	Galr1	14427	NM_008082	1	8	2736	2729	0.0181
mmu-miR-467f	Gbp4	17472	NM_008620	1	11	4357	4347	0.0006
mmu-miR-467f	Gbp4	17472	NM_001256005	1	11	4420	4410	0.0006
mmu-miR-467f	Gbx2	14472	NM_010262	1	7	2001	1995	0.0394
mmu-miR-467f	Gcc2	70297	NM_027375	1	8	5198	5191	0.0218
mmu-miR-467f	Gcfc2	330361	NM_177884	1	9	3302	3294	0.0039
mmu-miR-467f	Gcg	14526	NM_008100	1	7	790	784	0.0270
mmu-miR-467f	Gclm	14630	NM_008129	1	7	1612	1606	0.0487
mmu-miR-467f	Gcnt4	218476	NM_001166065	1	8	3239	3232	0.0500
mmu-miR-467f	Gfra2	14586	NM_008115	1	9	3195	3187	0.0051
mmu-miR-467f	Gga2	74105	NM_028758	1	8	3256	3249	0.0443
mmu-miR-467f	Ghitm	66092	NM_078478	1	8	2075	2068	0.0256
mmu-miR-467f	Ghitm	66092	NM_001199122	1	8	2122	2115	0.0256
mmu-miR-467f	Gin1	252876	NM_026250	1	7	1684	1678	0.0241
mmu-miR-467f	Gipr	381853	NM_001080815	1	8	1675	1668	0.0037
mmu-miR-467f	Gkap1	56278	NM_019832	1	9	1315	1307	0.0011
mmu-miR-467f	Gldc	104174	NM_138595	1	7	3373	3367	0.0320
mmu-miR-467f	Glis1	230587	NM_147221	1	8	2821	2814	0.0048
mmu-miR-467f	Gltscr1l	210982	NM_001100452	1	8	5710	5703	0.0438
mmu-miR-467f	Gm13051	626316	NM_001037926	1	7	2786	2780	0.0439
mmu-miR-467f	Gm14308	100043381	NM_001099349	1	9	3992	3984	0.0110
mmu-miR-467f	Gm14325	329575	NM_001024849	1	9	3951	3943	0.0107
mmu-miR-467f	Gm14430	627914	NM_001100415	1	9	3992	3984	0.0110
mmu-miR-467f	Gm14434	668039	NM_001101804	1	9	3992	3984	0.0110
mmu-miR-467f	Gm14680	671878	XM_001473146	1	7	1316	1310	0.0274
mmu-miR-467f	Gm14680	671878	XM_001473434	1	7	1314	1308	0.0275
mmu-miR-467f	Gm1564	268491	NM_001127576	1	8	4008	4001	0.0226
mmu-miR-467f	Gm21064	100861598	XM_003688992	1	8	730	723	0.0075
mmu-miR-467f	Gm21064	100861598	XM_003688991	1	8	771	764	0.0094
mmu-miR-467f	Gm21064	100861598	XM_003688990	1	8	1029	1022	0.0098
mmu-miR-467f	Gm2382	100039707	NM_001128601	1	7	693	687	0.0090
mmu-miR-467f	Gm3259	100041296	NM_001270456	1	8	1911	1904	0.0097
mmu-miR-467f	Gm4724	100043915	NM_001256480	1	9	3992	3984	0.0110
mmu-miR-467f	Gm4884	233164	NM_183166	1	7	2350	2344	0.0365
mmu-miR-467f	Gm4951	240327	NM_001033767	1	9	2100	2092	0.0046
mmu-miR-467f	Gm5114	330513	NM_177890	1	7	2831	2825	0.0195
mmu-miR-467f	Gm5127	331493	NM_001033541	1	7	1420	1414	0.0478
mmu-miR-467f	Gm527	217648	NM_001025605	1	7	1290	1284	0.0167
mmu-miR-467f	Gm5592	434172	NM_001033782	1	7	2824	2818	0.0190
mmu-miR-467f	Gm6040	100503992	NM_001025353	1	7	516	510	0.0313
mmu-miR-467f	Gm6377	622976	NM_001037917	1	9	2337	2329	0.0065
mmu-miR-467f	Gm7292	640370	XM_003945400	1	14	1607	1594	0.0000
mmu-miR-467f	Gm7931	100503799	XM_003946163	1	7	1067	1061	0.0492
mmu-miR-467f	Gm8369	666926	NM_001164202	1	7	1113	1107	0.0433
mmu-miR-467f	Gm9229	668539	XM_003945914	1	7	643	637	0.0364
mmu-miR-467f	Gm9229	668539	XM_003945474	1	7	1023	1017	0.0457
mmu-miR-467f	Gmnn	57441	NM_020567	1	7	944	938	0.0147
mmu-miR-467f	Gnai1	14677	NM_010305	1	9	2828	2820	0.0072
mmu-miR-467f	Gnb4	14696	NM_013531	1	16	2184	2169	0.0000
mmu-miR-467f	Gngt1	14699	NM_010314	1	7	909	903	0.0392
mmu-miR-467f	Golph3l	229593	NM_001177669	1	8	2608	2601	0.0268
mmu-miR-467f	Golph3l	229593	NM_146133	1	8	2797	2790	0.0268
mmu-miR-467f	Golph3l	229593	NM_001177670	1	8	2177	2170	0.0204
mmu-miR-467f	Golt1a	68338	NM_026680	1	18	1721	1704	0.0000
mmu-miR-467f	Gp2	67133	NM_025989	1	7	1861	1855	0.0144
mmu-miR-467f	Gpatch2l	70373	NM_027405	1	9	2367	2359	0.0092
mmu-miR-467f	Gpd1l	333433	NM_175380	1	16	1566	1551	0.0000
mmu-miR-467f	Gpr155	68526	NM_001190297	1	9	3165	3157	0.0074
mmu-miR-467f	Gpr158	241263	NM_001004761	1	8	6791	6784	0.0426
mmu-miR-467f	Gpr22	73010	NM_175191	1	9	2967	2959	0.0070
mmu-miR-467f	Gpr37	14763	NM_010338	1	7	3015	3009	0.0311
mmu-miR-467f	Gpr64	237175	NM_178712	1	8	4213	4206	0.0240
mmu-miR-467f	Gpr64	237175	NM_001079848	1	8	4132	4125	0.0240
mmu-miR-467f	Gpr64	237175	NM_001079847	1	8	4162	4155	0.0240
mmu-miR-467f	Gpr64	237175	NM_001079857	1	8	4171	4164	0.0240
mmu-miR-467f	Gpr82	319200	NM_175669	1	9	2251	2243	0.0047
mmu-miR-467f	Gpr85	64450	NM_145066	1	9	2546	2538	0.0028
mmu-miR-467f	Gprasp1	67298	NM_001004359	1	8	5749	5742	0.0059
mmu-miR-467f	Gprasp1	67298	NM_026081	1	8	5838	5831	0.0059
mmu-miR-467f	Gprasp1	67298	NM_001005385	1	8	5635	5628	0.0059
mmu-miR-467f	Grb2	14784	NM_008163	1	11	2586	2576	0.0004
mmu-miR-467f	Grhl3	230824	NM_001013756	1	7	2741	2735	0.0471
mmu-miR-467f	Grk5	14773	NM_018869	1	8	3021	3014	0.0088
mmu-miR-467f	Grk6	26385	NM_001112711	1	8	2763	2756	0.0167
mmu-miR-467f	Grk6	26385	NM_001038018	1	8	2765	2758	0.0162
mmu-miR-467f	Grm3	108069	NM_181850	1	7	3433	3427	0.0319
mmu-miR-467f	Grm8	14823	NM_008174	1	7	3193	3187	0.0356
mmu-miR-467f	Grxcr1	433899	NM_001018019	1	7	1066	1060	0.0088
mmu-miR-467f	Gse1	382034	NM_001145897	1	9	4432	4424	0.0106
mmu-miR-467f	Gse1	382034	NM_001145896	1	9	4488	4480	0.0106
mmu-miR-467f	Gse1	382034	NM_198671	1	9	4620	4612	0.0106
mmu-miR-467f	Gsk3b	56637	NM_019827	1	9	4099	4091	0.0208
mmu-miR-467f	Gspt2	14853	NM_008179	1	12	2437	2426	0.0000
mmu-miR-467f	Gstt3	103140	NM_133994	1	7	1499	1493	0.0413
mmu-miR-467f	Gtf2b	229906	NM_145546	1	7	1127	1121	0.0176
mmu-miR-467f	Gtl3	14894	NM_008187	1	7	1238	1232	0.0264
mmu-miR-467f	Gtpbp8	66067	NM_001159329	1	8	1073	1066	0.0066
mmu-miR-467f	Gtpbp8	66067	NM_025332	1	8	1274	1267	0.0066
mmu-miR-467f	Gucy1a3	60596	NM_021896	1	9	3943	3935	0.0087
mmu-miR-467f	Gucy1b3	54195	NM_001161796	1	13	2403	2391	0.0000
mmu-miR-467f	Gucy1b3	54195	NM_017469	1	13	2420	2408	0.0000
mmu-miR-467f	Gucy2e	14919	NM_008192	1	9	3489	3481	0.0186
mmu-miR-467f	H1f0	14958	NM_008197	1	11	2086	2076	0.0003
mmu-miR-467f	H60a	15101	NM_010400	1	9	3078	3070	0.0124
mmu-miR-467f	Hace1	209462	NM_172473	1	13	3641	3629	0.0000
mmu-miR-467f	Hat1	107435	NM_026115	1	7	1406	1400	0.0174
mmu-miR-467f	Hbs1l	56422	NM_001145209	1	7	2582	2576	0.0406
mmu-miR-467f	Hcrtr2	387285	NM_198962	1	8	1742	1735	0.0341
mmu-miR-467f	Hectd1	207304	NM_144788	1	7	8903	8897	0.0476
mmu-miR-467f	Hectd2	226098	NM_172637	1	10	4088	4079	0.0022
mmu-miR-467f	Hectd2	226098	NM_001163471	1	10	4091	4082	0.0022
mmu-miR-467f	Helt	234219	NM_173789	1	7	1402	1396	0.0124
mmu-miR-467f	Hemgn	93966	NM_053149	1	7	1958	1952	0.0364
mmu-miR-467f	Herc2	15204	NM_010418	1	7	15305	15299	0.0408
mmu-miR-467f	Herc6	67138	NM_025992	1	13	5086	5074	0.0000
mmu-miR-467f	Hes1	15205	NM_008235	1	7	1274	1268	0.0244
mmu-miR-467f	Hexdc	238023	NM_001001333	1	7	1944	1938	0.0145
mmu-miR-467f	Hexdc	238023	NM_001146073	1	7	1749	1743	0.0145
mmu-miR-467f	Hexim1	192231	NM_138753	1	9	1745	1737	0.0066
mmu-miR-467f	Hiat1	15247	NM_008246	1	8	2574	2567	0.0170
mmu-miR-467f	Hibadh	58875	NM_145567	1	7	1590	1584	0.0411
mmu-miR-467f	Hic1	15248	NM_001098203	1	7	3149	3143	0.0493
mmu-miR-467f	Hic1	15248	NM_010430	1	7	4143	4137	0.0493
mmu-miR-467f	Hilpda	69573	NM_001190461	1	7	803	797	0.0330
mmu-miR-467f	Hilpda	69573	NM_023516	1	7	867	861	0.0330
mmu-miR-467f	Hint1	15254	NM_008248	1	7	517	511	0.0087
mmu-miR-467f	Hist1h1d	14957	NM_145713	1	16	1749	1734	0.0000
mmu-miR-467f	Hist1h2al	667728	XM_003084919	1	8	1712	1705	0.0390
mmu-miR-467f	Hist1h2al	667728	XM_003085856	1	8	1712	1705	0.0390
mmu-miR-467f	Hist1h2bc	68024	NM_023422	1	7	707	701	0.0190
mmu-miR-467f	Hivep1	110521	NM_007772	1	7	8502	8496	0.0308
mmu-miR-467f	Hivep3	16656	NM_010657	1	15	8981	8967	0.0000
mmu-miR-467f	Hlf	217082	NM_172563	1	15	1616	1602	0.0000
mmu-miR-467f	Hmcn1	545370	NM_001024720	1	8	18190	18183	0.0155
mmu-miR-467f	Hmgn2	15331	NM_016957	1	7	1165	1159	0.0476
mmu-miR-467f	Hmgxb4	70823	NM_178017	1	8	2822	2815	0.0303
mmu-miR-467f	Hmx2	15372	NM_145998	1	7	1496	1490	0.0361
mmu-miR-467f	Hnmt	140483	NM_080462	1	7	1583	1577	0.0415
mmu-miR-467f	Hnrnpa3	229279	NM_053263	1	9	2460	2452	0.0153
mmu-miR-467f	Hnrnpa3	229279	NM_146130	1	9	2526	2518	0.0153
mmu-miR-467f	Hnrnpc	15381	NM_001170981	1	9	2398	2390	0.0065
mmu-miR-467f	Hnrnpc	15381	NM_016884	1	9	2437	2429	0.0065
mmu-miR-467f	Hnrnpc	15381	NM_001170982	1	9	2372	2364	0.0065
mmu-miR-467f	Hnrnpc	15381	NM_001170984	1	9	2374	2366	0.0065
mmu-miR-467f	Hnrnpc	15381	NM_001170983	1	9	2377	2369	0.0065
mmu-miR-467f	Hnrnpr	74326	NM_028871	1	15	5797	5783	0.0000
mmu-miR-467f	Hopx	74318	NM_001159900	1	7	506	500	0.0449
mmu-miR-467f	Hopx	74318	NM_001159901	1	7	634	628	0.0449
mmu-miR-467f	Hopx	74318	NM_175606	1	7	666	660	0.0449
mmu-miR-467f	Hoxb7	15415	NM_010460	1	7	1233	1227	0.0320
mmu-miR-467f	Hoxd1	15429	NM_010467	1	7	1749	1743	0.0459
mmu-miR-467f	Hoxd3	15434	NM_010468	1	9	2226	2218	0.0045
mmu-miR-467f	Hpcal1	53602	NM_016677	1	7	1261	1255	0.0431
mmu-miR-467f	Hpgd	15446	NM_008278	1	7	1612	1606	0.0500
mmu-miR-467f	Hs3st1	15476	NM_010474	1	9	1491	1483	0.0016
mmu-miR-467f	Hsd17b13	243168	NM_198030	1	7	1473	1467	0.0443
mmu-miR-467f	Hspbap1	66667	NM_175111	1	8	1611	1604	0.0457
mmu-miR-467f	Htr2a	15558	NM_172812	1	7	2824	2818	0.0278
mmu-miR-467f	Iars2	381314	NM_198653	1	7	3350	3344	0.0233
mmu-miR-467f	Id1	15901	NM_010495	1	7	847	841	0.0239
mmu-miR-467f	Id2	15902	NM_010496	1	9	948	940	0.0031
mmu-miR-467f	Id3	15903	NM_008321	1	7	898	892	0.0328
mmu-miR-467f	Ido1	15930	NM_008324	1	7	1403	1397	0.0158
mmu-miR-467f	Ids	15931	NM_010498	1	9	3383	3375	0.0119
mmu-miR-467f	Ier3	15937	NM_133662	1	7	691	685	0.0360
mmu-miR-467f	Ifi35	70110	NM_027320	1	7	1266	1260	0.0187
mmu-miR-467f	Ifih1	71586	NM_001164477	1	8	5301	5294	0.0318
mmu-miR-467f	Ifih1	71586	NM_027835	1	8	5448	5441	0.0318
mmu-miR-467f	Ifngr1	15979	NM_010511	1	7	1920	1914	0.0322
mmu-miR-467f	Ifrd1	15982	NM_013562	1	7	1652	1646	0.0153
mmu-miR-467f	Igfbp1	16006	NM_008341	1	9	1084	1076	0.0020
mmu-miR-467f	Igj	16069	NM_152839	1	8	1944	1937	0.0228
mmu-miR-467f	Il10rb	16155	NM_008349	1	7	1776	1770	0.0441
mmu-miR-467f	Il15ra	16169	NM_008358	1	8	1531	1524	0.0112
mmu-miR-467f	Il15ra	16169	NM_133836	1	8	1584	1577	0.0112
mmu-miR-467f	Il16	16170	NM_010551	1	7	4390	4384	0.0492
mmu-miR-467f	Il17ra	16172	NM_008359	1	8	2761	2754	0.0188
mmu-miR-467f	Il18bp	16068	NM_010531	1	7	1242	1236	0.0412
mmu-miR-467f	Il1r1	16177	NM_008362	1	8	4113	4106	0.0416
mmu-miR-467f	Il1r1	16177	NM_001123382	1	8	4182	4175	0.0416
mmu-miR-467f	Il1rap	16180	NM_008364	1	15	3201	3187	0.0000
mmu-miR-467f	Il20	58181	NM_021380	1	9	779	771	0.0009
mmu-miR-467f	Il20ra	237313	NM_172786	1	7	2011	2005	0.0241
mmu-miR-467f	Il22ra1	230828	NM_178257	1	13	5066	5054	0.0001
mmu-miR-467f	Il2ra	16184	NM_008367	1	9	1286	1278	0.0129
mmu-miR-467f	Immp2l	93757	NM_053122	1	7	756	750	0.0303
mmu-miR-467f	Impad1	242291	NM_177730	1	9	4489	4481	0.0127
mmu-miR-467f	Impdh1	23917	NM_011829	1	7	2376	2370	0.0468
mmu-miR-467f	Ing3	71777	NM_023626	1	8	3120	3113	0.0350
mmu-miR-467f	Ing5	66262	NM_025454	1	9	2588	2580	0.0143
mmu-miR-467f	Ino80d	227195	NM_001081436	1	9	10567	10559	0.0381
mmu-miR-467f	Ino80d	227195	NM_001114609	1	9	10658	10650	0.0381
mmu-miR-467f	Inpp4a	269180	NM_172971	1	7	2562	2556	0.0482
mmu-miR-467f	Inpp5b	16330	NM_008385	1	7	3723	3717	0.0439
mmu-miR-467f	Inpp5j	170835	NM_172439	1	7	3446	3440	0.0234
mmu-miR-467f	Ins1	16333	NM_008386	1	9	610	602	0.0020
mmu-miR-467f	Ints6	18130	NM_008715	1	16	3760	3745	0.0000
mmu-miR-467f	Ints8	72656	NM_178112	1	11	3360	3350	0.0001
mmu-miR-467f	Ipcef1	320495	NM_001170800	1	15	2551	2537	0.0000
mmu-miR-467f	Iqca	74918	NM_029122	1	7	3129	3123	0.0297
mmu-miR-467f	Iqcg	69707	NM_178378	1	8	2045	2038	0.0399
mmu-miR-467f	Ireb2	64602	NM_022655	1	9	5755	5747	0.0106
mmu-miR-467f	Irf2bp1	272359	NM_178757	1	7	2233	2227	0.0368
mmu-miR-467f	Irx1	16371	NM_010573	1	7	1977	1971	0.0242
mmu-miR-467f	Irx3	16373	NM_008393	1	7	2243	2237	0.0248
mmu-miR-467f	Irx3	16373	NM_001253822	1	7	2257	2251	0.0229
mmu-miR-467f	Irx4	50916	NM_018885	1	7	2523	2517	0.0351
mmu-miR-467f	Irx5	54352	NM_018826	1	7	2085	2079	0.0347
mmu-miR-467f	Itga2	16398	NM_008396	1	10	4027	4018	0.0006
mmu-miR-467f	Itgad	381924	NM_001029872	1	7	3656	3650	0.0205
mmu-miR-467f	Itgb3bp	67733	NM_026348	1	9	766	758	0.0083
mmu-miR-467f	Itgbl1	223272	NM_145467	1	7	2207	2201	0.0420
mmu-miR-467f	Itih4	16427	NM_001159299	1	7	3072	3066	0.0169
mmu-miR-467f	Itih4	16427	NM_018746	1	7	3075	3069	0.0169
mmu-miR-467f	Itk	16428	NM_010583	1	9	3051	3043	0.0088
mmu-miR-467f	Ivd	56357	NM_019826	1	7	1980	1974	0.0460
mmu-miR-467f	Iws1	73473	NM_173441	1	9	9406	9398	0.0265
mmu-miR-467f	Jag1	16449	NM_013822	1	9	4545	4537	0.0060
mmu-miR-467f	Jmjd1c	108829	NM_207221	1	8	7810	7803	0.0120
mmu-miR-467f	Jmjd1c	108829	NM_001242396	1	8	8045	8038	0.0120
mmu-miR-467f	Jrkl	77532	NM_001033181	1	9	1841	1833	0.0049
mmu-miR-467f	Kbtbd3	69149	NM_001164574	1	7	2103	2097	0.0170
mmu-miR-467f	Kbtbd3	69149	NM_026962	1	7	2135	2129	0.0170
mmu-miR-467f	Kcna2	16490	NM_008417	1	12	3702	3691	0.0006
mmu-miR-467f	Kcna5	16493	NM_145983	1	7	2616	2610	0.0495
mmu-miR-467f	Kcnb2	98741	NM_001098528	1	11	4253	4243	0.0006
mmu-miR-467f	Kcne2	246133	NM_134110	1	9	1619	1611	0.0045
mmu-miR-467f	Kcnh5	238271	NM_172805	1	10	3842	3833	0.0003
mmu-miR-467f	Kcnj5	16521	NM_010605	1	12	3641	3630	0.0002
mmu-miR-467f	Kcnq2	16536	NM_001006679	1	7	1271	1265	0.0334
mmu-miR-467f	Kdm3a	104263	NM_001038695	1	10	4329	4320	0.0006
mmu-miR-467f	Kdm3a	104263	NM_173001	1	10	4368	4359	0.0006
mmu-miR-467f	Kdm6a	22289	NM_009483	1	7	4810	4804	0.0415
mmu-miR-467f	Khdrbs3	13992	NM_010158	1	7	1571	1565	0.0352
mmu-miR-467f	Kif20b	240641	NM_183046	1	7	5537	5531	0.0098
mmu-miR-467f	Kif21b	16565	NM_001039472	1	10	8975	8966	0.0037
mmu-miR-467f	Kif23	71819	NM_024245	1	7	3362	3356	0.0241
mmu-miR-467f	Kif5a	16572	NM_008447	1	9	3669	3661	0.0029
mmu-miR-467f	Kif5c	16574	NM_008449	1	9	4720	4712	0.0138
mmu-miR-467f	Kifc3	16582	NM_001145832	1	8	2722	2715	0.0101
mmu-miR-467f	Kifc3	16582	NM_010631	1	8	3065	3058	0.0101
mmu-miR-467f	Kifc3	16582	NM_001145831	1	8	3208	3201	0.0101
mmu-miR-467f	Kifc5b	16580	NM_053173	1	8	2397	2390	0.0066
mmu-miR-467f	Kitl	17311	NM_013598	1	9	5327	5319	0.0168
mmu-miR-467f	Klf2	16598	NM_008452	1	7	1406	1400	0.0439
mmu-miR-467f	Klf6	23849	NM_011803	1	11	3015	3005	0.0007
mmu-miR-467f	Klf8	245671	NM_173780	1	11	1604	1594	0.0008
mmu-miR-467f	Klhl23	277396	NM_177784	1	8	2617	2610	0.0399
mmu-miR-467f	Klhl4	237010	NM_172781	1	9	2238	2230	0.0046
mmu-miR-467f	Klrb1a	17057	NM_001159902	1	7	775	769	0.0289
mmu-miR-467f	Klrb1a	17057	NM_010737	1	7	874	868	0.0289
mmu-miR-467f	Krt222	268481	NM_172946	1	11	2430	2420	0.0004
mmu-miR-467f	Krtap14	23927	NM_013707	1	7	733	727	0.0178
mmu-miR-467f	Krtap28-10	621495	XM_003946064	1	7	684	678	0.0321
mmu-miR-467f	Krtap28-10	621495	XM_003945317	1	7	684	678	0.0321
mmu-miR-467f	Krtap28-13	71386	XM_896507	1	7	889	883	0.0306
mmu-miR-467f	Krtap28-13	71386	XM_919110	1	7	889	883	0.0306
mmu-miR-467f	Lamtor3	56692	NM_019920	1	7	1202	1196	0.0443
mmu-miR-467f	Lamtor5	68576	NM_026774	1	7	846	840	0.0246
mmu-miR-467f	Lancl3	236285	NM_173414	1	11	3021	3011	0.0006
mmu-miR-467f	Lats2	50523	NM_015771	1	10	4726	4717	0.0016
mmu-miR-467f	Lbh	77889	NM_029999	1	9	2599	2591	0.0095
mmu-miR-467f	Ldhd	52815	NM_027570	1	7	1861	1855	0.0458
mmu-miR-467f	Lepr	16847	NM_001122899	1	8	3397	3390	0.0350
mmu-miR-467f	Lhx2	16870	NM_010710	1	7	2082	2076	0.0359
mmu-miR-467f	Lifr	16880	NM_013584	1	10	5752	5743	0.0060
mmu-miR-467f	Lipg	16891	NM_010720	1	8	3666	3659	0.0300
mmu-miR-467f	Lmo1	109594	NM_057173	1	7	994	988	0.0226
mmu-miR-467f	Lmo3	109593	NM_207222	1	8	709	702	0.0220
mmu-miR-467f	Lmo4	16911	NM_010723	1	7	1346	1340	0.0457
mmu-miR-467f	Lmo4	16911	NM_001161769	1	7	1059	1053	0.0457
mmu-miR-467f	Lmo4	16911	NM_001161770	1	7	1191	1185	0.0457
mmu-miR-467f	LOC100044322	100044322	XM_003946039	1	8	2177	2170	0.0403
mmu-miR-467f	LOC101055679	101055679	XM_003945415	1	8	3032	3025	0.0409
mmu-miR-467f	LOC101055810	101055810	XM_003945632	1	7	1065	1059	0.0190
mmu-miR-467f	LOC101055810	101055810	XM_003946276	1	7	1065	1059	0.0190
mmu-miR-467f	LOC101055930	101055930	XM_003945338	1	9	2009	2001	0.0068
mmu-miR-467f	LOC101055930	101055930	XM_003946085	1	9	2009	2001	0.0068
mmu-miR-467f	LOC101055948	101055948	XM_003945610	1	7	2460	2454	0.0386
mmu-miR-467f	LOC101056077	101056077	XM_003945637	1	9	2081	2073	0.0064
mmu-miR-467f	LOC101056077	101056077	XM_003946280	1	9	2081	2073	0.0064
mmu-miR-467f	LOC101056080	101056080	XM_003945532	1	7	1247	1241	0.0383
mmu-miR-467f	LOC101056336	101056336	XM_003946168	1	7	1198	1192	0.0494
mmu-miR-467f	LOC101056362	101056362	XM_003946200	1	14	2323	2310	0.0000
mmu-miR-467f	LOC101056429	101056429	XM_003945957	1	7	1317	1311	0.0411
mmu-miR-467f	LOC101056457	101056457	XM_003946139	1	7	600	594	0.0385
mmu-miR-467f	Lonrf1	244421	NM_001081150	1	16	2930	2915	0.0000
mmu-miR-467f	Lonrf3	74365	NM_028894	1	10	7120	7111	0.0047
mmu-miR-467f	Loxl3	16950	NM_013586	1	8	3871	3864	0.0255
mmu-miR-467f	Lpar1	14745	NM_010336	1	9	2517	2509	0.0079
mmu-miR-467f	Lpar1	14745	NM_172989	1	9	2606	2598	0.0079
mmu-miR-467f	Lpar6	67168	NM_175116	1	7	2030	2024	0.0432
mmu-miR-467f	Lrif1	321000	NM_028081	1	7	1543	1537	0.0441
mmu-miR-467f	Lrif1	321000	NM_001039488	1	7	3023	3017	0.0441
mmu-miR-467f	Lrif1	321000	NM_001039478	1	7	1265	1259	0.0441
mmu-miR-467f	Lrp2	14725	NM_001081088	1	9	14358	14350	0.0050
mmu-miR-467f	Lrpprc	72416	NM_028233	1	11	4546	4536	0.0000
mmu-miR-467f	Lrr1	69706	NM_001081406	1	7	1432	1426	0.0115
mmu-miR-467f	Lrrc42	77809	NM_029985	1	7	1707	1701	0.0132
mmu-miR-467f	Lrrc72	71156	NM_027699	1	7	615	609	0.0116
mmu-miR-467f	Lrrfip2	71268	NM_027742	1	8	2186	2179	0.0242
mmu-miR-467f	Lrrfip2	71268	NM_001164838	1	8	2231	2224	0.0242
mmu-miR-467f	Lrrk2	66725	NM_025730	1	7	7826	7820	0.0354
mmu-miR-467f	Lrrn1	16979	NM_008516	1	7	3576	3570	0.0497
mmu-miR-467f	Lrsam1	227738	NM_199302	1	8	3354	3347	0.0238
mmu-miR-467f	Lsm6	78651	NM_030145	1	8	1382	1375	0.0497
mmu-miR-467f	Lsm6	78651	NM_001191004	1	8	1481	1474	0.0497
mmu-miR-467f	Ly96	17087	NM_001159711	1	7	533	527	0.0041
mmu-miR-467f	Ly96	17087	NM_016923	1	7	587	581	0.0041
mmu-miR-467f	Lypd6	320343	NM_177139	1	9	3365	3357	0.0104
mmu-miR-467f	Lzts2	226154	NM_001130526	1	7	2661	2655	0.0371
mmu-miR-467f	Lzts2	226154	NM_001130525	1	7	2669	2663	0.0371
mmu-miR-467f	Lzts2	226154	NM_145503	1	7	2713	2707	0.0371
mmu-miR-467f	Macc1	238455	NM_001163136	1	9	3087	3079	0.0048
mmu-miR-467f	Macf1	11426	NM_001199136	1	8	22302	22295	0.0190
mmu-miR-467f	Macf1	11426	NM_001199137	1	8	16221	16214	0.0190
mmu-miR-467f	Magoh	17149	NM_010760	1	7	563	557	0.0074
mmu-miR-467f	Malt1	240354	NM_172833	1	9	3274	3266	0.0090
mmu-miR-467f	Man1a2	17156	NM_010763	1	9	6152	6144	0.0205
mmu-miR-467f	Map1a	17754	NM_001173506	1	9	10939	10931	0.0105
mmu-miR-467f	Map1a	17754	NM_032393	1	9	11223	11215	0.0105
mmu-miR-467f	Map3k8	26410	NM_007746	1	9	1916	1908	0.0037
mmu-miR-467f	Map6d1	208158	NM_198599	1	10	2862	2853	0.0025
mmu-miR-467f	Mapk1ip1l	218975	NM_178684	1	15	3858	3844	0.0000
mmu-miR-467f	Mapk3	26417	NM_011952	1	9	1769	1761	0.0023
mmu-miR-467f	March2	224703	NM_001252480	1	7	1128	1122	0.0295
mmu-miR-467f	March6	223455	NM_172606	1	9	6150	6142	0.0125
mmu-miR-467f	Mast4	328329	NM_175171	1	16	8765	8750	0.0000
mmu-miR-467f	Mat2b	108645	NM_134017	1	7	1646	1640	0.0432
mmu-miR-467f	Mat2b	108645	NM_001199274	1	7	1842	1836	0.0432
mmu-miR-467f	Matn2	17181	NM_016762	1	9	3437	3429	0.0017
mmu-miR-467f	Mbd2	17191	NM_010773	1	7	1761	1755	0.0298
mmu-miR-467f	Mbd5	109241	NM_029924	1	7	6772	6766	0.0365
mmu-miR-467f	Mbnl1	56758	NM_001253711	1	9	1670	1662	0.0129
mmu-miR-467f	Mbnl1	56758	NM_001253713	1	9	1750	1742	0.0128
mmu-miR-467f	Mbnl1	56758	NM_001253708	1	9	2701	2693	0.0129
mmu-miR-467f	Mbnl1	56758	NM_020007	1	9	2796	2788	0.0128
mmu-miR-467f	Mbnl1	56758	NM_001253709	1	9	1642	1634	0.0128
mmu-miR-467f	Mbnl1	56758	NM_001253710	1	9	1652	1644	0.0129
mmu-miR-467f	Mbp	17196	NM_001025245	1	9	2528	2520	0.0149
mmu-miR-467f	Mcam	84004	NM_023061	1	11	2801	2791	0.0002
mmu-miR-467f	Mcee	73724	NM_028626	1	7	695	689	0.0091
mmu-miR-467f	Mcf2l	17207	NM_001159486	1	11	4849	4839	0.0004
mmu-miR-467f	Mcf2l	17207	NM_001159485	1	11	4935	4925	0.0004
mmu-miR-467f	Mcf2l	17207	NM_178076	1	11	5006	4996	0.0004
mmu-miR-467f	Mcl1	17210	NM_008562	1	8	1998	1991	0.0355
mmu-miR-467f	Mcm8	66634	NM_025676	1	7	2810	2804	0.0377
mmu-miR-467f	Mecom	14013	NM_007963	1	9	3620	3612	0.0054
mmu-miR-467f	Med13	327987	NM_001080931	1	14	7806	7793	0.0000
mmu-miR-467f	Med24	23989	NM_011869	1	10	3330	3321	0.0003
mmu-miR-467f	Med31	67279	NM_026068	1	8	1038	1031	0.0027
mmu-miR-467f	Med6	69792	NM_027213	1	7	1000	994	0.0170
mmu-miR-467f	Megf11	214058	NM_172522	1	7	3630	3624	0.0369
mmu-miR-467f	Mettl3	56335	NM_019721	1	7	1976	1970	0.0094
mmu-miR-467f	Mex3d	237400	NM_198615	1	9	3042	3034	0.0034
mmu-miR-467f	Mfsd2a	76574	NM_029662	1	7	2081	2075	0.0245
mmu-miR-467f	Mfsd2b	432628	NM_001033488	1	9	2634	2626	0.0061
mmu-miR-467f	Mfsd8	72175	NM_028140	1	8	2806	2799	0.0203
mmu-miR-467f	Mga	29808	NM_001164274	1	11	11807	11797	0.0011
mmu-miR-467f	Mga	29808	NM_013720	1	11	12434	12424	0.0011
mmu-miR-467f	Mgam	232714	NM_001171003	1	11	5790	5780	0.0002
mmu-miR-467f	Mier1	71148	NM_001039081	1	8	3906	3899	0.0447
mmu-miR-467f	Mier1	71148	NM_027696	1	8	4019	4012	0.0447
mmu-miR-467f	Mink1	50932	NM_001045959	1	7	4869	4863	0.0459
mmu-miR-467f	Mink1	50932	NM_001045964	1	7	4890	4884	0.0459
mmu-miR-467f	Mink1	50932	NM_016713	1	7	4758	4752	0.0459
mmu-miR-467f	Mink1	50932	NM_176893	1	7	4782	4776	0.0459
mmu-miR-467f	Mis18a	66578	NM_025642	1	7	933	927	0.0351
mmu-miR-467f	Mkx	210719	NM_177595	1	13	2301	2289	0.0000
mmu-miR-467f	Mllt3	70122	NM_029931	1	12	3390	3379	0.0002
mmu-miR-467f	Mllt3	70122	NM_027326	1	12	4726	4715	0.0002
mmu-miR-467f	Mmd	67468	NM_026178	1	9	2533	2525	0.0070
mmu-miR-467f	Mn1	433938	NM_001081235	1	8	6081	6074	0.0335
mmu-miR-467f	Morf4l1	21761	NM_024431	1	8	1593	1586	0.0103
mmu-miR-467f	Morf4l1	21761	NM_001039147	1	8	1710	1703	0.0103
mmu-miR-467f	Morf4l2	56397	NM_001168230	1	7	1432	1426	0.0406
mmu-miR-467f	Morf4l2	56397	NM_001168229	1	7	1494	1488	0.0406
mmu-miR-467f	Morf4l2	56397	NM_001168228	1	7	1522	1516	0.0406
mmu-miR-467f	Morf4l2	56397	NM_001168227	1	7	1523	1517	0.0406
mmu-miR-467f	Morf4l2	56397	NM_001168226	1	7	1571	1565	0.0406
mmu-miR-467f	Morf4l2	56397	NM_001168225	1	7	1638	1632	0.0406
mmu-miR-467f	Morf4l2	56397	NM_019768	1	7	1645	1639	0.0406
mmu-miR-467f	Moxd1	59012	NM_021509	1	8	2145	2138	0.0175
mmu-miR-467f	Mpc1	55951	NM_018819	1	7	687	681	0.0300
mmu-miR-467f	Mphosph6	68533	NM_026758	1	11	754	744	0.0001
mmu-miR-467f	Mpv17l	93734	NM_033564	1	11	1591	1581	0.0006
mmu-miR-467f	Mpzl1	68481	NM_001001880	1	8	1668	1661	0.0222
mmu-miR-467f	Mpzl1	68481	NM_001083897	1	8	1774	1767	0.0211
mmu-miR-467f	Mpzl2	14012	NM_007962	1	9	2995	2987	0.0083
mmu-miR-467f	Mpzl3	319742	NM_176993	1	8	2337	2330	0.0435
mmu-miR-467f	Mrpl22	216767	NM_175001	1	8	689	682	0.0015
mmu-miR-467f	Mrpl39	27393	NM_017404	1	16	1791	1776	0.0000
mmu-miR-467f	Mrps14	64659	NM_025474	1	9	1563	1555	0.0060
mmu-miR-467f	Mrps31	57312	NM_020560	1	7	1324	1318	0.0154
mmu-miR-467f	Ms4a4c	64380	NM_029499	1	8	1348	1341	0.0138
mmu-miR-467f	Ms4a6b	69774	NM_027209	1	7	1355	1349	0.0488
mmu-miR-467f	Msantd2	235184	NM_146222	1	7	2170	2164	0.0374
mmu-miR-467f	Msl2	77853	NM_001100451	1	8	4795	4788	0.0396
mmu-miR-467f	Msr1	20288	NM_031195	1	9	2433	2425	0.0096
mmu-miR-467f	Msrb3	320183	NM_177092	1	11	3000	2990	0.0007
mmu-miR-467f	Msx1	17701	NM_010835	1	7	1866	1860	0.0457
mmu-miR-467f	Mtf2	17765	NM_001253880	1	9	2419	2411	0.0086
mmu-miR-467f	Mtf2	17765	NM_013827	1	9	2700	2692	0.0086
mmu-miR-467f	Mtf2	17765	NM_001253879	1	9	2704	2696	0.0086
mmu-miR-467f	Mtf2	17765	NM_001253878	1	9	2781	2773	0.0086
mmu-miR-467f	Mtf2	17765	NM_001253877	1	9	3062	3054	0.0086
mmu-miR-467f	Mtfr2	71804	NM_027930	1	16	1885	1870	0.0000
mmu-miR-467f	Mthfs	107885	NM_026829	1	7	675	669	0.0092
mmu-miR-467f	Mtmr11	194126	NM_181409	1	7	2757	2751	0.0292
mmu-miR-467f	Mttp	17777	NM_008642	1	8	3279	3272	0.0181
mmu-miR-467f	Mttp	17777	NM_001163457	1	8	3589	3582	0.0181
mmu-miR-467f	Mtus2	77521	NM_029920	1	9	5375	5367	0.0097
mmu-miR-467f	Musk	18198	NM_001037129	1	9	3171	3163	0.0023
mmu-miR-467f	Musk	18198	NM_001037128	1	9	3195	3187	0.0023
mmu-miR-467f	Musk	18198	NM_001037127	1	9	3240	3232	0.0022
mmu-miR-467f	Musk	18198	NM_001037130	1	9	3141	3133	0.0023
mmu-miR-467f	Musk	18198	NM_010944	1	9	3165	3157	0.0023
mmu-miR-467f	Mybpc1	109272	NM_175418	1	7	3620	3614	0.0195
mmu-miR-467f	Mybpc1	109272	NM_001252372	1	7	3637	3631	0.0199
mmu-miR-467f	Mycbp2	105689	NM_207215	1	7	15035	15029	0.0445
mmu-miR-467f	Myf6	17878	NM_008657	1	7	1198	1192	0.0297
mmu-miR-467f	Myh3	17883	NM_001099635	1	7	5911	5905	0.0076
mmu-miR-467f	Myh4	17884	NM_010855	1	7	6000	5994	0.0065
mmu-miR-467f	Myo7a	17921	NM_001256081	1	7	7152	7146	0.0344
mmu-miR-467f	Myo7a	17921	NM_001256083	1	7	6867	6861	0.0344
mmu-miR-467f	Myo7a	17921	NM_001256082	1	7	6885	6879	0.0344
mmu-miR-467f	Myo7a	17921	NM_008663	1	7	7038	7032	0.0340
mmu-miR-467f	Naa15	74838	NM_053089	1	8	4517	4510	0.0474
mmu-miR-467f	Nanp	67311	NM_026086	1	7	879	873	0.0355
mmu-miR-467f	Napa	108124	NM_025898	1	9	2274	2266	0.0054
mmu-miR-467f	Nbeal1	269198	NM_173444	1	11	9523	9513	0.0009
mmu-miR-467f	Nceh1	320024	NM_178772	1	10	2132	2123	0.0029
mmu-miR-467f	Nck2	17974	NM_010879	1	9	2530	2522	0.0045
mmu-miR-467f	Ncoa2	17978	NM_001077695	1	9	7717	7709	0.0136
mmu-miR-467f	Ncoa2	17978	NM_008678	1	9	7924	7916	0.0136
mmu-miR-467f	Ndrg4	234593	NM_145602	1	10	2215	2206	0.0017
mmu-miR-467f	Ndrg4	234593	NM_001195006	1	10	2254	2245	0.0017
mmu-miR-467f	Ndst1	15531	NM_008306	1	9	3883	3875	0.0125
mmu-miR-467f	Nedd1	17997	NM_008682	1	8	3434	3427	0.0220
mmu-miR-467f	Nedd9	18003	NM_017464	1	9	4184	4176	0.0066
mmu-miR-467f	Nedd9	18003	NM_001111324	1	9	4403	4395	0.0066
mmu-miR-467f	Nek2	18005	NM_010892	1	9	3062	3054	0.0065
mmu-miR-467f	Nek3	23954	NM_001162947	1	7	1672	1666	0.0241
mmu-miR-467f	Nek3	23954	NM_011848	1	7	1724	1718	0.0242
mmu-miR-467f	Nemf	66244	NM_025441	1	7	3586	3580	0.0286
mmu-miR-467f	Nfat5	54446	NM_133957	1	9	11630	11622	0.0314
mmu-miR-467f	Nfat5	54446	NM_018823	1	9	11568	11560	0.0314
mmu-miR-467f	Nfatc1	18018	NM_016791	1	8	2432	2425	0.0351
mmu-miR-467f	Nfatc1	18018	NM_001164109	1	8	2724	2717	0.0351
mmu-miR-467f	Nfatc2	18019	NM_001136073	1	16	4650	4635	0.0000
mmu-miR-467f	Nfatc2	18019	NM_010899	1	16	4656	4641	0.0000
mmu-miR-467f	Nfkbia	18035	NM_010907	1	7	1554	1548	0.0316
mmu-miR-467f	Nhsl1	215819	NM_001163592	1	12	5143	5132	0.0001
mmu-miR-467f	Nhsl1	215819	NM_173390	1	12	5666	5655	0.0001
mmu-miR-467f	Nkain2	432450	NM_001025286	1	7	1035	1029	0.0255
mmu-miR-467f	Nkx2-1	21869	NM_001146198	1	9	2122	2114	0.0042
mmu-miR-467f	Nkx2-1	21869	NM_009385	1	9	2689	2681	0.0042
mmu-miR-467f	Nkx2-9	18094	NM_008701	1	7	1218	1212	0.0198
mmu-miR-467f	Nkx6-2	14912	NM_183248	1	10	1173	1164	0.0002
mmu-miR-467f	Nodal	18119	NM_013611	1	8	1685	1678	0.0106
mmu-miR-467f	Nog	18121	NM_008711	1	13	1443	1431	0.0000
mmu-miR-467f	Notch2	18129	NM_010928	1	9	9201	9193	0.0111
mmu-miR-467f	Nova1	664883	NM_021361	1	9	1774	1766	0.0206
mmu-miR-467f	Npas3	27386	NM_013780	1	9	3051	3043	0.0118
mmu-miR-467f	Npat	244879	NM_001081152	1	9	4648	4640	0.0113
mmu-miR-467f	Npy	109648	NM_023456	1	7	513	507	0.0118
mmu-miR-467f	Nr0b1	11614	NM_007430	1	7	1673	1667	0.0211
mmu-miR-467f	Nr1h5	381463	NM_201622	1	9	2095	2087	0.0046
mmu-miR-467f	Nr1h5	381463	NM_201619	1	9	2245	2237	0.0046
mmu-miR-467f	Nr1h5	381463	NM_198658	1	9	2269	2261	0.0046
mmu-miR-467f	Nrarp	67122	NM_025980	1	12	1254	1243	0.0001
mmu-miR-467f	Nrd1	230598	NM_146150	1	7	3853	3847	0.0384
mmu-miR-467f	Nsmce4a	67872	NM_001162855	1	7	1319	1313	0.0140
mmu-miR-467f	Nt5e	23959	NM_011851	1	9	3497	3489	0.0067
mmu-miR-467f	Ntsr1	18216	NM_018766	1	9	3914	3906	0.0084
mmu-miR-467f	Nup133	234865	NM_172288	1	9	5420	5412	0.0086
mmu-miR-467f	Nup160	59015	NM_021512	1	7	5092	5086	0.0490
mmu-miR-467f	Nup98	269966	NM_022979	1	9	3975	3967	0.0014
mmu-miR-467f	Nus1	52014	NM_030250	1	9	4571	4563	0.0134
mmu-miR-467f	Oas1e	231699	NM_145210	1	16	1659	1644	0.0000
mmu-miR-467f	Oas3	246727	NM_145226	1	9	4329	4321	0.0048
mmu-miR-467f	Ogfrl1	70155	NM_001081079	1	11	2587	2577	0.0008
mmu-miR-467f	Oip5	70645	NM_001042653	1	7	1320	1314	0.0469
mmu-miR-467f	Olfr1140	258635	NM_146642	1	7	992	986	0.0029
mmu-miR-467f	Olfr1167	258291	NM_146294	1	11	1053	1043	0.0000
mmu-miR-467f	Olfr1217	258903	NM_146901	1	7	1056	1050	0.0056
mmu-miR-467f	Olfr1384	258464	NM_146472	1	7	991	985	0.0034
mmu-miR-467f	Olfr742	258422	NM_146430	1	7	1080	1074	0.0060
mmu-miR-467f	Opa1	74143	NM_133752	1	8	3664	3657	0.0427
mmu-miR-467f	Opa1	74143	NM_001199177	1	8	3718	3711	0.0427
mmu-miR-467f	Opn4	30044	NM_013887	1	7	1848	1842	0.0245
mmu-miR-467f	Optn	71648	NM_181848	1	7	2371	2365	0.0368
mmu-miR-467f	Orc1	18392	NM_011015	1	7	2827	2821	0.0224
mmu-miR-467f	Orc4	26428	NM_001177313	1	7	1133	1127	0.0484
mmu-miR-467f	Osbpl8	237542	NM_001003717	1	15	3764	3750	0.0000
mmu-miR-467f	Osbpl8	237542	NM_175489	1	15	3801	3787	0.0000
mmu-miR-467f	Otol1	229389	NM_001018031	1	7	1768	1762	0.0350
mmu-miR-467f	Ovol2	107586	NM_152947	1	7	1160	1154	0.0258
mmu-miR-467f	Ovol2	107586	NM_026924	1	7	1419	1413	0.0258
mmu-miR-467f	P2ry1	18441	NM_008772	1	9	2949	2941	0.0081
mmu-miR-467f	Paip1	218693	NM_001079849	1	9	1437	1429	0.0123
mmu-miR-467f	Paip1	218693	NM_145457	1	9	1650	1642	0.0123
mmu-miR-467f	Papd5	214627	NM_001164499	1	11	2523	2513	0.0006
mmu-miR-467f	Papd5	214627	NM_001164498	1	11	2626	2616	0.0006
mmu-miR-467f	Papd5	214627	NM_001164497	1	11	2652	2642	0.0006
mmu-miR-467f	Pappa	18491	NM_021362	1	11	10241	10231	0.0014
mmu-miR-467f	Parg	26430	NM_011960	1	10	3281	3272	0.0012
mmu-miR-467f	Pawr	114774	NM_054056	1	7	1307	1301	0.0381
mmu-miR-467f	Pcdh18	73173	NM_130448	1	9	3978	3970	0.0050
mmu-miR-467f	Pcdh8	18530	NM_001042726	1	7	3421	3415	0.0359
mmu-miR-467f	Pcdh8	18530	NM_021543	1	7	3712	3706	0.0359
mmu-miR-467f	Pcdhb17	93888	NM_053142	1	7	3261	3255	0.0445
mmu-miR-467f	Pcdhb5	93876	NM_053130	1	8	3367	3360	0.0146
mmu-miR-467f	Pck1	18534	NM_011044	1	7	2336	2330	0.0364
mmu-miR-467f	Pck2	74551	NM_028994	1	9	3065	3057	0.0048
mmu-miR-467f	Pcnxl4	67708	NM_026327	1	7	4175	4169	0.0394
mmu-miR-467f	Pcsk2	18549	NM_008792	1	11	4127	4117	0.0006
mmu-miR-467f	Pdcd10	56426	NM_019745	1	15	1343	1329	0.0000
mmu-miR-467f	Pdcl	67466	NM_026176	1	9	2436	2428	0.0067
mmu-miR-467f	Pde1a	18573	NM_016744	1	8	2769	2762	0.0379
mmu-miR-467f	Pde1a	18573	NM_001159582	1	8	2974	2967	0.0379
mmu-miR-467f	Pdgfc	54635	NM_019971	1	9	2754	2746	0.0055
mmu-miR-467f	Pdgfd	71785	NM_027924	1	7	1496	1490	0.0300
mmu-miR-467f	Pdhx	27402	NM_175094	1	9	2054	2046	0.0036
mmu-miR-467f	Pdzd3	170761	NM_133226	1	7	2171	2165	0.0404
mmu-miR-467f	Peg3	18616	NM_008817	1	8	5317	5310	0.0233
mmu-miR-467f	Penk	18619	NM_001002927	1	7	1382	1376	0.0201
mmu-miR-467f	Pes1	64934	NM_022889	1	8	2823	2816	0.0166
mmu-miR-467f	Pfkfb2	18640	NM_008825	1	11	4464	4454	0.0013
mmu-miR-467f	Pgd	110208	NM_001081274	1	8	1937	1930	0.0100
mmu-miR-467f	Pggt1b	225467	NM_172627	1	9	2506	2498	0.0060
mmu-miR-467f	Pgm2l1	70974	NM_027629	1	9	8115	8107	0.0243
mmu-miR-467f	Pgr	18667	NM_008829	1	9	5986	5978	0.0132
mmu-miR-467f	Phf12	268448	NM_174852	1	9	4046	4038	0.0034
mmu-miR-467f	Phf14	75725	NM_029404	1	9	6112	6104	0.0166
mmu-miR-467f	Phf5a	68479	NM_026737	1	8	1259	1252	0.0194
mmu-miR-467f	Phip	83946	NM_001081216	1	16	6719	6704	0.0000
mmu-miR-467f	Phka1	18679	NM_173021	1	10	4279	4270	0.0020
mmu-miR-467f	Phka1	18679	NM_008832	1	10	4456	4447	0.0020
mmu-miR-467f	Phrf1	101471	NM_001081118	1	7	5312	5306	0.0121
mmu-miR-467f	Phtf2	68770	NM_172992	1	8	3211	3204	0.0358
mmu-miR-467f	Pias1	56469	NM_019663	1	16	3723	3708	0.0000
mmu-miR-467f	Pigg	433931	NM_001081234	1	7	3547	3541	0.0435
mmu-miR-467f	Pigs	276846	NM_201406	1	7	2430	2424	0.0467
mmu-miR-467f	Pik3c3	225326	NM_181414	1	7	3075	3069	0.0231
mmu-miR-467f	Pik3ca	18706	NM_008839	1	9	8098	8090	0.0213
mmu-miR-467f	Pikfyve	18711	NM_011086	1	11	8408	8398	0.0012
mmu-miR-467f	Pip5k1b	18719	NM_008846	1	7	2405	2399	0.0452
mmu-miR-467f	Pitpnb	56305	NM_019640	1	8	1240	1233	0.0285
mmu-miR-467f	Pitx2	18741	NM_001042504	1	7	1541	1535	0.0415
mmu-miR-467f	Pitx2	18741	NM_011098	1	7	1685	1679	0.0415
mmu-miR-467f	Pitx2	18741	NM_001042502	1	7	2091	2085	0.0415
mmu-miR-467f	Pkib	18768	NM_001039053	1	11	1353	1343	0.0011
mmu-miR-467f	Pkib	18768	NM_001039051	1	11	1457	1447	0.0011
mmu-miR-467f	Pkib	18768	NM_001190402	1	11	1555	1545	0.0011
mmu-miR-467f	Pkib	18768	NM_008863	1	11	1565	1555	0.0011
mmu-miR-467f	Pkib	18768	NM_001039050	1	11	1651	1641	0.0011
mmu-miR-467f	Pkib	18768	NM_001039052	1	11	1317	1307	0.0011
mmu-miR-467f	Pknox1	18771	NM_016670	1	8	3883	3876	0.0408
mmu-miR-467f	Plac9b	100039246	NM_001270503	1	7	968	962	0.0362
mmu-miR-467f	Plag1	56711	NM_019969	1	15	4500	4486	0.0000
mmu-miR-467f	Plekhg5	269608	NM_001004156	1	7	4098	4092	0.0493
mmu-miR-467f	Plk4	20873	NM_173169	1	9	3379	3371	0.0019
mmu-miR-467f	Plk4	20873	NM_011495	1	9	3460	3452	0.0019
mmu-miR-467f	Pls1	102502	NM_001033210	1	9	3156	3148	0.0063
mmu-miR-467f	Plxna1	18844	NM_008881	1	9	7046	7038	0.0117
mmu-miR-467f	Pnpla8	67452	NM_026164	1	8	3479	3472	0.0279
mmu-miR-467f	Pnrc1	108767	NM_001033225	1	7	1547	1541	0.0392
mmu-miR-467f	Pole2	18974	NM_011133	1	7	1668	1662	0.0052
mmu-miR-467f	Polr2h	245841	NM_145632	1	7	758	752	0.0144
mmu-miR-467f	Polr3d	67065	NM_001164082	1	7	1919	1913	0.0423
mmu-miR-467f	Polr3d	67065	NM_025945	1	7	1951	1945	0.0423
mmu-miR-467f	Ppfibp1	67533	NM_026221	1	8	3649	3642	0.0247
mmu-miR-467f	Ppfibp1	67533	NM_001170433	1	8	3682	3675	0.0247
mmu-miR-467f	Ppic	19038	NM_008908	1	7	1238	1232	0.0357
mmu-miR-467f	Ppp1r21	73825	NM_028658	1	7	2794	2788	0.0401
mmu-miR-467f	Ppp1r3f	54646	NM_138605	1	9	2970	2962	0.0040
mmu-miR-467f	Ppp2cb	19053	NM_017374	1	7	1766	1760	0.0365
mmu-miR-467f	Ppp2r3d	19054	NM_011154	1	9	4060	4052	0.0094
mmu-miR-467f	Ppp2r3d	19054	NM_001163415	1	9	4294	4286	0.0094
mmu-miR-467f	Ppp6r3	52036	NM_029456	1	11	3879	3869	0.0005
mmu-miR-467f	Ppp6r3	52036	NM_028999	1	11	3966	3956	0.0005
mmu-miR-467f	Ppp6r3	52036	NM_001164159	1	11	3680	3670	0.0005
mmu-miR-467f	Prdm1	12142	NM_007548	1	9	4146	4138	0.0095
mmu-miR-467f	Prdx1	18477	NM_011034	1	7	1214	1208	0.0444
mmu-miR-467f	Prim2	19076	NM_008922	1	7	1969	1963	0.0177
mmu-miR-467f	Prkaa1	105787	NM_001013367	1	11	1784	1774	0.0007
mmu-miR-467f	Prkaa2	108079	NM_178143	1	9	6488	6480	0.0243
mmu-miR-467f	Prkag2	108099	NM_001170556	1	13	2156	2144	0.0000
mmu-miR-467f	Prkag2	108099	NM_001170555	1	13	2159	2147	0.0000
mmu-miR-467f	Prkag2	108099	NM_145401	1	13	3238	3226	0.0000
mmu-miR-467f	Prkar1a	19084	NM_021880	1	9	2936	2928	0.0078
mmu-miR-467f	Prkcb	18751	NM_008855	1	9	7658	7650	0.0248
mmu-miR-467f	Prkcd	18753	NM_011103	1	11	2638	2628	0.0001
mmu-miR-467f	Prkce	18754	NM_011104	1	9	4397	4389	0.0123
mmu-miR-467f	Prkx	19108	NM_016979	1	8	1709	1702	0.0285
mmu-miR-467f	Prl7a2	19114	NM_011168	1	9	916	908	0.0018
mmu-miR-467f	Prl8a9	67310	NM_023332	1	7	859	853	0.0091
mmu-miR-467f	Prmt2	15468	NM_133182	1	9	1692	1684	0.0021
mmu-miR-467f	Prmt2	15468	NM_001077638	1	9	1695	1687	0.0021
mmu-miR-467f	Prmt8	381813	NM_201371	1	7	2095	2089	0.0486
mmu-miR-467f	Prps1l1	75456	NM_029294	1	7	1158	1152	0.0355
mmu-miR-467f	Prr11	270906	NM_175563	1	9	2592	2584	0.0100
mmu-miR-467f	Prr5l	72446	NM_001110849	1	10	2085	2076	0.0026
mmu-miR-467f	Prr5l	72446	NM_175181	1	10	2171	2162	0.0026
mmu-miR-467f	Prr5l	72446	NM_001083810	1	10	2222	2213	0.0026
mmu-miR-467f	Prrc2a	53761	NM_001199044	1	7	6719	6713	0.0139
mmu-miR-467f	Prrc2a	53761	NM_020027	1	7	6722	6716	0.0139
mmu-miR-467f	Prrx1	18933	NM_001025570	1	8	3574	3567	0.0371
mmu-miR-467f	Prx	19153	NM_198048	1	7	4632	4626	0.0126
mmu-miR-467f	Psma3	19167	NM_011184	1	9	1321	1313	0.0021
mmu-miR-467f	Psmd10	53380	NM_016883	1	7	1177	1171	0.0428
mmu-miR-467f	Psmd12	66997	NM_025894	1	8	1492	1485	0.0046
mmu-miR-467f	Psmd5	66998	NM_080554	1	7	1967	1961	0.0306
mmu-miR-467f	Psme2	19188	NM_001029855	1	7	797	791	0.0033
mmu-miR-467f	Psme2	19188	NM_011190	1	7	897	891	0.0033
mmu-miR-467f	Psmg4	69666	NM_001110515	1	8	440	433	0.0021
mmu-miR-467f	Psmg4	69666	NM_001101430	1	8	516	509	0.0014
mmu-miR-467f	Psph	100678	NM_133900	1	9	1467	1459	0.0010
mmu-miR-467f	Psrc1	56742	NM_019976	1	7	1692	1686	0.0377
mmu-miR-467f	Psrc1	56742	NM_001190161	1	7	1695	1689	0.0377
mmu-miR-467f	Pten	19211	NM_008960	1	9	3390	3382	0.0232
mmu-miR-467f	Ptgfr	19220	NM_008966	1	11	4036	4026	0.0007
mmu-miR-467f	Ptpn12	19248	NM_011203	1	7	2709	2703	0.0484
mmu-miR-467f	Ptpn6	15170	NM_013545	1	7	2132	2126	0.0140
mmu-miR-467f	Ptpn6	15170	NM_001077705	1	7	2143	2137	0.0140
mmu-miR-467f	Ptpn9	56294	NM_019651	1	9	3915	3907	0.0064
mmu-miR-467f	Ptpra	19262	NM_001163688	1	7	2753	2747	0.0495
mmu-miR-467f	Ptpra	19262	NM_008980	1	7	2861	2855	0.0495
mmu-miR-467f	Ptprk	19272	NM_008983	1	16	5121	5106	0.0000
mmu-miR-467f	Ptprs	19280	NM_011218	1	8	6254	6247	0.0138
mmu-miR-467f	Ptprs	19280	NM_001252456	1	8	5013	5006	0.0136
mmu-miR-467f	Ptprs	19280	NM_001252455	1	8	5024	5017	0.0138
mmu-miR-467f	Ptprs	19280	NM_001252453	1	8	5036	5029	0.0138
mmu-miR-467f	Pum1	80912	NM_030722	1	9	5187	5179	0.0064
mmu-miR-467f	Pum1	80912	NM_001159606	1	9	4452	4444	0.0064
mmu-miR-467f	Pum1	80912	NM_001159605	1	9	4896	4888	0.0064
mmu-miR-467f	Pum1	80912	NM_001159603	1	9	5178	5170	0.0064
mmu-miR-467f	Pum1	80912	NM_001159604	1	9	5184	5176	0.0064
mmu-miR-467f	Pum2	80913	NM_001160222	1	9	3172	3164	0.0109
mmu-miR-467f	Pum2	80913	NM_001160221	1	9	3409	3401	0.0109
mmu-miR-467f	Pum2	80913	NM_030723	1	9	3524	3516	0.0109
mmu-miR-467f	Pum2	80913	NM_001160220	1	9	3594	3586	0.0109
mmu-miR-467f	Pum2	80913	NM_001160219	1	9	3600	3592	0.0109
mmu-miR-467f	Purb	19291	NM_011221	1	9	3062	3054	0.0275
mmu-miR-467f	Pwwp2a	70802	NM_027557	1	11	2608	2598	0.0002
mmu-miR-467f	Pxdn	69675	NM_181395	1	8	6476	6469	0.0316
mmu-miR-467f	Pxmp4	59038	NM_021534	1	7	1084	1078	0.0468
mmu-miR-467f	Qrsl1	76563	NM_001081054	1	7	1930	1924	0.0177
mmu-miR-467f	R3hdm2	71750	NM_001168292	1	7	3840	3834	0.0416
mmu-miR-467f	R3hdm2	71750	NM_027900	1	7	4020	4014	0.0416
mmu-miR-467f	R3hdm2	71750	NM_001168293	1	7	4059	4053	0.0416
mmu-miR-467f	Rab14	68365	NM_026697	1	12	2855	2844	0.0001
mmu-miR-467f	Rab35	77407	NM_198163	1	8	1050	1043	0.0214
mmu-miR-467f	Rab3c	67295	NM_023852	1	11	6783	6773	0.0018
mmu-miR-467f	Rab9	56382	NM_019773	1	9	1360	1352	0.0017
mmu-miR-467f	Rabgap1	227800	NM_146121	1	13	4149	4137	0.0000
mmu-miR-467f	Rabggtb	19352	NM_001163479	1	7	1056	1050	0.0189
mmu-miR-467f	Rabggtb	19352	NM_001163478	1	7	1118	1112	0.0189
mmu-miR-467f	Rabggtb	19352	NM_011231	1	7	1256	1250	0.0189
mmu-miR-467f	Rad51c	114714	NM_053269	1	12	2020	2009	0.0001
mmu-miR-467f	Radil	231858	NM_178702	1	8	3569	3562	0.0049
mmu-miR-467f	Rai1	19377	NM_001037764	1	8	6915	6908	0.0174
mmu-miR-467f	Rai1	19377	NM_009021	1	8	7138	7131	0.0174
mmu-miR-467f	Ranbp3l	223332	NM_198024	1	9	2419	2411	0.0089
mmu-miR-467f	Rap1a	109905	NM_145541	1	9	917	909	0.0066
mmu-miR-467f	Rap1b	215449	NM_024457	1	8	1485	1478	0.0184
mmu-miR-467f	Rapgefl1	268480	NM_001080925	1	8	3635	3628	0.0272
mmu-miR-467f	Raph1	77300	NM_001045513	1	11	4187	4177	0.0012
mmu-miR-467f	Rasef	242505	NM_001017427	1	10	4963	4954	0.0029
mmu-miR-467f	Rasgef1c	74563	NM_029004	1	9	2172	2164	0.0027
mmu-miR-467f	Rasgrf1	19417	NM_011245	1	7	4102	4096	0.0140
mmu-miR-467f	Rasl11a	68895	NM_026864	1	7	1015	1009	0.0152
mmu-miR-467f	Rbbp6	19647	NM_175023	1	8	1110	1103	0.0227
mmu-miR-467f	Rbfox1	268859	NM_183188	1	9	3985	3977	0.0102
mmu-miR-467f	Rbfox1	268859	NM_021477	1	9	5087	5079	0.0102
mmu-miR-467f	Rbl1	19650	NM_001139516	1	7	2080	2074	0.0322
mmu-miR-467f	Rbm27	225432	NM_172626	1	11	5568	5558	0.0007
mmu-miR-467f	Rbm3	19652	NM_016809	1	13	940	928	0.0000
mmu-miR-467f	Rbm5	83486	NM_148930	1	9	2994	2986	0.0019
mmu-miR-467f	Rbmx2	209003	NM_173376	1	7	1159	1153	0.0389
mmu-miR-467f	Rc3h2	319817	NM_001100591	1	9	7081	7073	0.0196
mmu-miR-467f	Rdh13	108841	NM_175372	1	8	2716	2709	0.0285
mmu-miR-467f	Rev1	56210	NM_019570	1	7	4256	4250	0.0192
mmu-miR-467f	Rfpl4b	215919	NM_001177783	1	7	1016	1010	0.0100
mmu-miR-467f	Rfx5	53970	NM_017395	1	9	3547	3539	0.0083
mmu-miR-467f	Rfx8	619289	NM_001145660	1	7	1922	1916	0.0113
mmu-miR-467f	Rgs18	64214	NM_022881	1	9	929	921	0.0037
mmu-miR-467f	Rhbg	58176	NM_021375	1	7	1776	1770	0.0304
mmu-miR-467f	Rhebl1	69159	NM_026967	1	7	1165	1159	0.0276
mmu-miR-467f	Rhoh	74734	NM_001081105	1	9	2195	2187	0.0142
mmu-miR-467f	Rilpl2	80291	NM_030259	1	8	1249	1242	0.0081
mmu-miR-467f	Riok1	71340	NM_024242	1	7	2372	2366	0.0341
mmu-miR-467f	Ripply2	382089	NM_001037907	1	7	467	461	0.0065
mmu-miR-467f	Ripply3	170765	NM_133229	1	8	1305	1298	0.0154
mmu-miR-467f	Rmdn3	67809	NM_001033136	1	7	2074	2068	0.0421
mmu-miR-467f	Rmnd5a	68477	NM_024288	1	9	6127	6119	0.0170
mmu-miR-467f	Rnf122	68867	NM_175136	1	8	3302	3295	0.0417
mmu-miR-467f	Rnf13	24017	NM_011883	1	7	963	957	0.0098
mmu-miR-467f	Rnf165	225743	NM_001164504	1	9	1451	1443	0.0235
mmu-miR-467f	Rnf186	66825	NM_025786	1	7	1183	1177	0.0236
mmu-miR-467f	Rnf19b	75234	NM_029219	1	11	2474	2464	0.0001
mmu-miR-467f	Rnf217	268291	NM_001146349	1	11	2721	2711	0.0002
mmu-miR-467f	Rnf220	66743	NM_025739	1	8	2593	2586	0.0130
mmu-miR-467f	Rnf34	80751	NM_030564	1	7	1649	1643	0.0444
mmu-miR-467f	Rnf38	73469	NM_001038993	1	13	3089	3077	0.0001
mmu-miR-467f	Rnf38	73469	NM_175201	1	13	3119	3107	0.0001
mmu-miR-467f	Rnft1	76892	NM_029788	1	9	2751	2743	0.0116
mmu-miR-467f	Rngtt	24018	NM_011884	1	8	3182	3175	0.0331
mmu-miR-467f	Rp2h	19889	NM_133669	1	9	3772	3764	0.0099
mmu-miR-467f	Rpain	69723	NM_001252414	1	7	733	727	0.0162
mmu-miR-467f	Rpain	69723	NM_001252413	1	7	909	903	0.0149
mmu-miR-467f	Rpain	69723	NM_001252415	1	7	956	950	0.0174
mmu-miR-467f	Rpain	69723	NM_027186	1	7	1050	1044	0.0149
mmu-miR-467f	Rpgr	19893	NM_001177953	1	10	1790	1781	0.0009
mmu-miR-467f	Rpl15	66480	NM_025586	1	8	864	857	0.0182
mmu-miR-467f	Rragb	245670	NM_001004154	1	7	2171	2165	0.0393
mmu-miR-467f	Rras	20130	NM_009101	1	7	908	902	0.0169
mmu-miR-467f	Rras2	66922	NM_025846	1	9	1849	1841	0.0053
mmu-miR-467f	Rrp7a	74778	NM_029101	1	9	1673	1665	0.0040
mmu-miR-467f	Rspo1	192199	NM_138683	1	7	1527	1521	0.0332
mmu-miR-467f	Rsrc1	66880	NM_025822	1	8	2965	2958	0.0314
mmu-miR-467f	Rtp1	239766	NM_001004151	1	9	1217	1209	0.0087
mmu-miR-467f	Rufy2	70432	NM_027425	1	16	3581	3566	0.0000
mmu-miR-467f	S100pbp	74648	NM_029036	1	7	1487	1481	0.0076
mmu-miR-467f	S1pr3	13610	NM_010101	1	8	3160	3153	0.0429
mmu-miR-467f	Saa1	20208	NM_009117	1	7	509	503	0.0124
mmu-miR-467f	Sall3	20689	NM_178280	1	9	5960	5952	0.0118
mmu-miR-467f	Samsn1	67742	NM_023380	1	7	1374	1368	0.0387
mmu-miR-467f	Sap18	20220	NM_009119	1	9	2374	2366	0.0111
mmu-miR-467f	Satb2	212712	NM_139146	1	10	2844	2835	0.0027
mmu-miR-467f	Sc4mol	66234	NM_025436	1	7	1129	1123	0.0500
mmu-miR-467f	Scai	320271	NM_178778	1	9	5890	5882	0.0330
mmu-miR-467f	Scd3	30049	NM_024450	1	9	2891	2883	0.0082
mmu-miR-467f	Scg5	20394	NM_009162	1	7	957	951	0.0293
mmu-miR-467f	Scn2a1	110876	NM_001099298	1	8	6903	6896	0.0392
mmu-miR-467f	Scnn1g	20278	NM_011326	1	9	2833	2825	0.0035
mmu-miR-467f	Sdad1	231452	NM_172713	1	8	4945	4938	0.0420
mmu-miR-467f	Sdc2	15529	NM_008304	1	8	1644	1637	0.0327
mmu-miR-467f	Sdcbp2	228765	NM_145535	1	7	1102	1096	0.0260
mmu-miR-467f	Sdr9c7	70061	NM_027301	1	9	1433	1425	0.0069
mmu-miR-467f	Sec22c	215474	NM_001164562	1	9	5596	5588	0.0175
mmu-miR-467f	Sec22c	215474	NM_178677	1	9	5721	5713	0.0175
mmu-miR-467f	Sec24a	77371	NM_175255	1	8	6555	6548	0.0428
mmu-miR-467f	Sec24d	69608	NM_027135	1	7	3819	3813	0.0418
mmu-miR-467f	Secisbp2l	70354	NM_177608	1	9	5742	5734	0.0124
mmu-miR-467f	Seh1l	72124	NM_028112	1	7	1293	1287	0.0345
mmu-miR-467f	Seh1l	72124	NM_001039088	1	8	1389	1382	0.0349
mmu-miR-467f	Selk	80795	NM_019979	1	8	865	858	0.0090
mmu-miR-467f	Sema4f	20355	NM_001113481	1	8	2137	2130	0.0143
mmu-miR-467f	Senp8	71599	NM_001172070	1	8	2056	2049	0.0434
mmu-miR-467f	Senp8	71599	NM_001172071	1	8	2073	2066	0.0434
mmu-miR-467f	Senp8	71599	NM_001172069	1	8	2075	2068	0.0434
mmu-miR-467f	Senp8	71599	NM_001172068	1	8	2166	2159	0.0434
mmu-miR-467f	Senp8	71599	NM_027838	1	8	1963	1956	0.0434
mmu-miR-467f	Sept6	56526	NM_001253706	1	8	2259	2252	0.0472
mmu-miR-467f	Serpinb1b	282663	NM_173052	1	7	1465	1459	0.0275
mmu-miR-467f	Sestd1	228071	NM_175465	1	9	2872	2864	0.0256
mmu-miR-467f	Setd2	235626	NM_001081340	1	7	8048	8042	0.0391
mmu-miR-467f	Setd8	67956	NM_030241	1	8	2005	1998	0.0243
mmu-miR-467f	Sfswap	231769	NM_172276	1	7	3231	3225	0.0201
mmu-miR-467f	Sgpl1	20397	NM_009163	1	9	3494	3486	0.0085
mmu-miR-467f	Sgsm1	52850	NM_001162965	1	7	3528	3522	0.0313
mmu-miR-467f	Sh2d1a	20400	NM_011364	1	7	559	553	0.0195
mmu-miR-467f	Sh3gl2	20404	NM_019535	1	9	2214	2206	0.0062
mmu-miR-467f	Sh3tc2	225608	NM_172628	1	7	4512	4506	0.0390
mmu-miR-467f	Shroom2	110380	NM_172441	1	9	5237	5229	0.0115
mmu-miR-467f	Siglec5	233186	NM_001271019	1	7	2091	2085	0.0427
mmu-miR-467f	Siglec5	233186	NM_145581	1	7	2193	2187	0.0427
mmu-miR-467f	Sik1	17691	NM_010831	1	9	3417	3409	0.0077
mmu-miR-467f	Simc1	319719	NM_176987	1	8	4356	4349	0.0102
mmu-miR-467f	Ski	20481	NM_011385	1	8	4885	4878	0.0488
mmu-miR-467f	Skint10	230613	NM_177668	1	7	1380	1374	0.0374
mmu-miR-467f	Skint9	329918	NM_177864	1	7	1343	1337	0.0205
mmu-miR-467f	Slain2	75991	NM_001113423	1	11	3222	3212	0.0007
mmu-miR-467f	Slain2	75991	NM_153567	1	11	3300	3290	0.0007
mmu-miR-467f	Slc11a2	18174	NM_001146161	1	16	1983	1968	0.0000
mmu-miR-467f	Slc12a2	20496	NM_009194	1	9	5148	5140	0.0105
mmu-miR-467f	Slc12a4	20498	NM_009195	1	7	3636	3630	0.0296
mmu-miR-467f	Slc12a4	20498	NM_001253804	1	7	3642	3636	0.0296
mmu-miR-467f	Slc15a5	277898	NM_177787	1	7	2071	2065	0.0453
mmu-miR-467f	Slc16a1	20501	NM_009196	1	9	4393	4385	0.0104
mmu-miR-467f	Slc1a1	20510	NM_009199	1	11	2329	2319	0.0005
mmu-miR-467f	Slc1a2	20511	NM_001077515	1	9	10957	10949	0.0347
mmu-miR-467f	Slc1a2	20511	NM_001077514	1	9	11530	11522	0.0347
mmu-miR-467f	Slc23a2	54338	NM_018824	1	9	5333	5325	0.0163
mmu-miR-467f	Slc25a1	13358	NM_153150	1	7	1222	1216	0.0371
mmu-miR-467f	Slc25a31	73333	NM_178386	1	8	1536	1529	0.0155
mmu-miR-467f	Slc26a7	208890	NM_145947	1	8	2189	2182	0.0041
mmu-miR-467f	Slc27a3	26568	NM_011988	1	7	2224	2218	0.0087
mmu-miR-467f	Slc28a3	114304	NM_022317	1	11	2504	2494	0.0006
mmu-miR-467f	Slc2a4	20528	NM_009204	1	9	2535	2527	0.0041
mmu-miR-467f	Slc30a3	22784	NM_011773	1	8	1492	1485	0.0102
mmu-miR-467f	Slc30a5	69048	NM_022885	1	7	3043	3037	0.0393
mmu-miR-467f	Slc32a1	22348	NM_009508	1	7	2730	2724	0.0443
mmu-miR-467f	Slc35f3	210027	NM_175434	1	9	2324	2316	0.0050
mmu-miR-467f	Slc35f4	75288	NM_029238	1	11	1717	1707	0.0000
mmu-miR-467f	Slc35f5	74150	NM_028787	1	7	2572	2566	0.0472
mmu-miR-467f	Slc38a2	67760	NM_175121	1	8	4202	4195	0.0411
mmu-miR-467f	Slc43a2	215113	NM_173388	1	11	2738	2728	0.0012
mmu-miR-467f	Slc43a2	215113	NM_001199284	1	11	2775	2765	0.0012
mmu-miR-467f	Slc43a2	215113	NM_001199283	1	11	2993	2983	0.0012
mmu-miR-467f	Slc44a1	100434	NM_133891	1	8	2942	2935	0.0132
mmu-miR-467f	Slc4a1ap	20534	NM_009206	1	9	2372	2364	0.0010
mmu-miR-467f	Slc4a7	218756	NM_001033270	1	15	5814	5800	0.0000
mmu-miR-467f	Slc4a8	59033	NM_021530	1	9	7038	7030	0.0314
mmu-miR-467f	Slc5a3	53881	NM_017391	1	9	3740	3732	0.0310
mmu-miR-467f	Slc5a6	330064	NM_001177622	1	7	2997	2991	0.0471
mmu-miR-467f	Slc5a6	330064	NM_177870	1	7	3104	3098	0.0471
mmu-miR-467f	Slc5a6	330064	NM_001177621	1	7	3215	3209	0.0471
mmu-miR-467f	Slc6a19	74338	NM_028878	1	9	2263	2255	0.0018
mmu-miR-467f	Slc6a2	20538	NM_009209	1	9	3489	3481	0.0152
mmu-miR-467f	Slc7a14	241919	NM_172861	1	9	8764	8756	0.0236
mmu-miR-467f	Slc8a2	110891	NM_148946	1	13	3565	3553	0.0000
mmu-miR-467f	Slc9a6	236794	NM_172780	1	8	2856	2849	0.0416
mmu-miR-467f	Slc9b2	97086	NM_178877	1	7	2105	2099	0.0281
mmu-miR-467f	Slfn8	276950	NM_001167743	1	9	2313	2305	0.0065
mmu-miR-467f	Slfn8	276950	NM_181545	1	9	3241	3233	0.0035
mmu-miR-467f	Slfn9	237886	NM_172796	1	9	3133	3125	0.0033
mmu-miR-467f	Smad6	17130	NM_008542	1	11	2738	2728	0.0001
mmu-miR-467f	Smad9	55994	NM_019483	1	9	2810	2802	0.0143
mmu-miR-467f	Smarca4	20586	NM_001174078	1	9	6059	6051	0.0048
mmu-miR-467f	Smarca4	20586	NM_001174079	1	9	6047	6039	0.0048
mmu-miR-467f	Smarca4	20586	NM_011417	1	9	6050	6042	0.0048
mmu-miR-467f	Smim13	108934	NM_001135577	1	9	1166	1158	0.0145
mmu-miR-467f	Smok3a	545814	NM_001168602	1	7	2070	2064	0.0459
mmu-miR-467f	Smyd3	69726	NM_027188	1	16	1812	1797	0.0000
mmu-miR-467f	Snai3	30927	NM_013914	1	8	1395	1388	0.0098
mmu-miR-467f	Snca	20617	NM_009221	1	7	1148	1142	0.0344
mmu-miR-467f	Snca	20617	NM_001042451	1	7	1236	1230	0.0344
mmu-miR-467f	Sncaip	67847	NM_001199153	1	7	3168	3162	0.0324
mmu-miR-467f	Sncaip	67847	NM_026408	1	7	3192	3186	0.0371
mmu-miR-467f	Sncaip	67847	NM_001199151	1	7	3263	3257	0.0324
mmu-miR-467f	Sncaip	67847	NM_001199154	1	7	3367	3361	0.0371
mmu-miR-467f	Snrk	20623	NM_001164572	1	11	4537	4527	0.0006
mmu-miR-467f	Snrk	20623	NM_133741	1	11	4587	4577	0.0006
mmu-miR-467f	Snrnp48	67797	NM_026382	1	8	1609	1602	0.0112
mmu-miR-467f	Snrpf	69878	NM_027246	1	7	732	726	0.0295
mmu-miR-467f	Sntb2	20650	NM_009229	1	11	3987	3977	0.0007
mmu-miR-467f	Snx1	56440	NM_019727	1	7	1976	1970	0.0236
mmu-miR-467f	Snx12	55988	NM_001110310	1	9	2335	2327	0.0068
mmu-miR-467f	Snx12	55988	NM_018875	1	9	908	900	0.0014
mmu-miR-467f	Snx14	244962	NM_172926	1	7	3016	3010	0.0094
mmu-miR-467f	Snx16	74718	NM_001127191	1	13	1538	1526	0.0000
mmu-miR-467f	Snx16	74718	NM_029068	1	13	1658	1646	0.0000
mmu-miR-467f	Sorcs1	58178	NM_001252501	1	9	4195	4187	0.0024
mmu-miR-467f	Sos1	20662	NM_009231	1	9	8390	8382	0.0168
mmu-miR-467f	Sox7	20680	NM_011446	1	8	2927	2920	0.0311
mmu-miR-467f	Sp2	78912	NM_001080964	1	8	2807	2800	0.0174
mmu-miR-467f	Sp2	78912	NM_030220	1	8	2810	2803	0.0174
mmu-miR-467f	Spag1	26942	NM_012031	1	7	3065	3059	0.0199
mmu-miR-467f	Spc25	66442	NM_001199124	1	7	850	844	0.0326
mmu-miR-467f	Spc25	66442	NM_001199123	1	7	1084	1078	0.0326
mmu-miR-467f	Spc25	66442	NM_025565	1	7	697	691	0.0326
mmu-miR-467f	Spcs2	66624	NM_025668	1	8	1250	1243	0.0319
mmu-miR-467f	Spcs3	76687	NM_029701	1	9	1774	1766	0.0108
mmu-miR-467f	Spen	56381	NM_019763	1	9	11941	11933	0.0039
mmu-miR-467f	Spi1	20375	NM_011355	1	7	1251	1245	0.0219
mmu-miR-467f	Spin4	270624	NM_178753	1	8	1857	1850	0.0438
mmu-miR-467f	Spink5	72432	NM_001081180	1	9	3187	3179	0.0063
mmu-miR-467f	Spint1	20732	NM_016907	1	7	1955	1949	0.0331
mmu-miR-467f	Spopl	76857	NM_001165998	1	8	2586	2579	0.0191
mmu-miR-467f	Spopl	76857	NM_029773	1	8	2625	2618	0.0191
mmu-miR-467f	Spopl	76857	NM_001165997	1	8	2722	2715	0.0191
mmu-miR-467f	Spred1	114715	NM_033524	1	9	4084	4076	0.0164
mmu-miR-467f	Spryd7	66674	NM_025697	1	7	1103	1097	0.0499
mmu-miR-467f	Sptbn1	20742	NM_009260	1	16	8402	8387	0.0000
mmu-miR-467f	Sqle	20775	NM_009270	1	7	2523	2517	0.0167
mmu-miR-467f	Srek1ip1	67288	NM_026075	1	8	1413	1406	0.0171
mmu-miR-467f	Srgap3	259302	NM_080448	1	12	4490	4479	0.0003
mmu-miR-467f	Srsf3	20383	NM_013663	1	8	2499	2492	0.0295
mmu-miR-467f	Srsf5	20384	NM_009159	1	9	1238	1230	0.0021
mmu-miR-467f	Srsf5	20384	NM_001079694	1	9	1242	1234	0.0021
mmu-miR-467f	Srsf5	20384	NM_001079695	1	9	1368	1360	0.0021
mmu-miR-467f	Ss18l1	269397	NM_178750	1	15	3603	3589	0.0000
mmu-miR-467f	Ssbp2	66970	NM_024186	1	13	6386	6374	0.0001
mmu-miR-467f	Ssbp2	66970	NM_024272	1	13	6476	6464	0.0001
mmu-miR-467f	Sstr2	20606	NM_009217	1	7	1392	1386	0.0157
mmu-miR-467f	St5	76954	NM_029811	1	7	2490	2484	0.0439
mmu-miR-467f	St5	76954	NM_001001326	1	7	3741	3735	0.0439
mmu-miR-467f	Stam2	56324	NM_019667	1	8	3551	3544	0.0375
mmu-miR-467f	Stard8	236920	NM_199018	1	9	4767	4759	0.0059
mmu-miR-467f	Stk16	20872	NM_011494	1	8	1526	1519	0.0249
mmu-miR-467f	Stk31	77485	NM_029916	1	7	3121	3115	0.0091
mmu-miR-467f	Stmnd1	380842	NM_001005422	1	7	1287	1281	0.0269
mmu-miR-467f	Strn4	97387	NM_001039878	1	7	3286	3280	0.0485
mmu-miR-467f	Strn4	97387	NM_133789	1	7	3307	3301	0.0485
mmu-miR-467f	Stxbp3a	20912	NM_011504	1	9	2291	2283	0.0023
mmu-miR-467f	Stxbp5l	207227	NM_001114612	1	10	11020	11011	0.0079
mmu-miR-467f	Stxbp5l	207227	NM_172440	1	10	11092	11083	0.0079
mmu-miR-467f	Stxbp5l	207227	NM_001114611	1	10	10849	10840	0.0079
mmu-miR-467f	Stxbp5l	207227	NM_001114613	1	10	10921	10912	0.0079
mmu-miR-467f	Sult1b1	56362	NM_019878	1	8	2596	2589	0.0241
mmu-miR-467f	Sun2	223697	NM_194342	1	8	2573	2566	0.0208
mmu-miR-467f	Sun2	223697	NM_001205346	1	8	2663	2656	0.0208
mmu-miR-467f	Sun2	223697	NM_001205345	1	8	2669	2662	0.0208
mmu-miR-467f	Susd1	634731	NM_001163288	1	7	2792	2786	0.0433
mmu-miR-467f	Svopl	320590	NM_177200	1	7	2056	2050	0.0470
mmu-miR-467f	Syncrip	56403	NM_019666	1	7	2343	2337	0.0334
mmu-miR-467f	Synj1	104015	NM_001045515	1	9	5052	5044	0.0111
mmu-miR-467f	Synj1	104015	NM_001164483	1	9	5121	5113	0.0081
mmu-miR-467f	Syt1	20979	NM_001252342	1	9	2186	2178	0.0110
mmu-miR-467f	Syt1	20979	NM_009306	1	9	2195	2187	0.0110
mmu-miR-467f	Syt1	20979	NM_001252341	1	9	2275	2267	0.0110
mmu-miR-467f	Tacr2	21337	NM_009314	1	7	2043	2037	0.0432
mmu-miR-467f	Taf7l	74469	NM_028958	1	7	1897	1891	0.0304
mmu-miR-467f	Tagln2	21346	NM_178598	1	7	769	763	0.0399
mmu-miR-467f	Tal1	21349	NM_011527	1	12	4111	4100	0.0002
mmu-miR-467f	Taz	66826	NM_001173547	1	7	1702	1696	0.0448
mmu-miR-467f	Taz	66826	NM_181516	1	7	1699	1693	0.0448
mmu-miR-467f	Tbc1d12	209478	NM_145952	1	9	3871	3863	0.0075
mmu-miR-467f	Tbc1d24	224617	NM_001163847	1	9	5481	5473	0.0219
mmu-miR-467f	Tbc1d24	224617	NM_001163853	1	9	5527	5519	0.0219
mmu-miR-467f	Tbc1d24	224617	NM_173186	1	9	5549	5541	0.0219
mmu-miR-467f	Tbc1d24	224617	NM_001163852	1	9	5699	5691	0.0219
mmu-miR-467f	Tbc1d24	224617	NM_001163849	1	9	4933	4925	0.0199
mmu-miR-467f	Tbc1d24	224617	NM_001163851	1	9	5001	4993	0.0199
mmu-miR-467f	Tbc1d24	224617	NM_001163848	1	9	5019	5011	0.0199
mmu-miR-467f	Tbc1d24	224617	NM_001163850	1	9	5463	5455	0.0219
mmu-miR-467f	Tbce	70430	NM_178337	1	7	1778	1772	0.0084
mmu-miR-467f	Tbk1	56480	NM_019786	1	7	2972	2966	0.0408
mmu-miR-467f	Tbx22	245572	NM_181319	1	13	2495	2483	0.0001
mmu-miR-467f	Tbx22	245572	NM_145224	1	13	2391	2379	0.0001
mmu-miR-467f	Tc2n	74413	NM_001082976	1	7	1976	1970	0.0296
mmu-miR-467f	Tc2n	74413	NM_028924	1	7	2349	2343	0.0296
mmu-miR-467f	Tcf7l2	21416	NM_001142923	1	9	3061	3053	0.0082
mmu-miR-467f	Tcf7l2	21416	NM_001142921	1	9	3076	3068	0.0082
mmu-miR-467f	Tcf7l2	21416	NM_001142920	1	9	3084	3076	0.0083
mmu-miR-467f	Tcf7l2	21416	NM_009333	1	9	3112	3104	0.0082
mmu-miR-467f	Tcf7l2	21416	NM_001142919	1	9	3159	3151	0.0086
mmu-miR-467f	Tcf7l2	21416	NM_001142922	1	9	3185	3177	0.0069
mmu-miR-467f	Tcf7l2	21416	NM_001142918	1	9	3210	3202	0.0086
mmu-miR-467f	Tcf7l2	21416	NM_001142924	1	9	2512	2504	0.0086
mmu-miR-467f	Tdp2	56196	NM_019551	1	7	1657	1651	0.0471
mmu-miR-467f	Tdrd5	214575	NM_001134741	1	9	3354	3346	0.0011
mmu-miR-467f	Tec	21682	NM_001113464	1	7	2510	2504	0.0344
mmu-miR-467f	Tec	21682	NM_001113461	1	7	2531	2525	0.0344
mmu-miR-467f	Tec	21682	NM_001113460	1	7	2597	2591	0.0344
mmu-miR-467f	Tek	21687	NM_013690	1	8	3825	3818	0.0143
mmu-miR-467f	Tet2	214133	NM_001040400	1	9	7679	7671	0.0117
mmu-miR-467f	Tex11	83558	NM_031384	1	8	3144	3137	0.0039
mmu-miR-467f	Tfb1m	224481	NM_146074	1	7	1221	1215	0.0195
mmu-miR-467f	Tfcp2l1	81879	NM_023755	1	16	4389	4374	0.0000
mmu-miR-467f	Tgfbr1	21812	NM_009370	1	9	5241	5233	0.0160
mmu-miR-467f	Thbs2	21826	NM_011581	1	9	4254	4246	0.0076
mmu-miR-467f	Thoc3	73666	NM_028597	1	9	1669	1661	0.0047
mmu-miR-467f	Timm10	30059	NM_013899	1	11	635	625	0.0001
mmu-miR-467f	Timm17a	21854	NM_011590	1	7	782	776	0.0231
mmu-miR-467f	Tlr13	279572	NM_205820	1	8	3715	3708	0.0130
mmu-miR-467f	Tm4sf1	17112	NM_008536	1	7	1265	1259	0.0414
mmu-miR-467f	Tm4sf4	229302	NM_145539	1	7	1366	1360	0.0361
mmu-miR-467f	Tmc8	217356	NM_001195090	1	7	2661	2655	0.0208
mmu-miR-467f	Tmc8	217356	NM_181856	1	7	2661	2655	0.0208
mmu-miR-467f	Tmc8	217356	NM_001195089	1	7	2664	2658	0.0208
mmu-miR-467f	Tmc8	217356	NM_001195088	1	7	2765	2759	0.0208
mmu-miR-467f	Tmco3	234076	NM_172282	1	11	3172	3162	0.0005
mmu-miR-467f	Tmed7	66676	NM_025698	1	9	1284	1276	0.0096
mmu-miR-467f	Tmem161b	72745	NM_175187	1	9	2421	2413	0.0042
mmu-miR-467f	Tmem164	209497	NM_177592	1	9	4023	4015	0.0151
mmu-miR-467f	Tmem164	209497	NM_001199360	1	9	4080	4072	0.0151
mmu-miR-467f	Tmem170b	621976	NM_001163572	1	9	6695	6687	0.0255
mmu-miR-467f	Tmem178	68027	NM_026516	1	7	1294	1288	0.0445
mmu-miR-467f	Tmem184c	234463	NM_145599	1	7	2414	2408	0.0244
mmu-miR-467f	Tmem189	407243	NM_145538	1	7	1667	1661	0.0497
mmu-miR-467f	Tmem229a	319832	NM_177013	1	9	4023	4015	0.0133
mmu-miR-467f	Tmem259	216157	NM_001003949	1	7	2200	2194	0.0181
mmu-miR-467f	Tmem27	57394	NM_020626	1	7	1073	1067	0.0305
mmu-miR-467f	Tmem29	382245	NM_001164684	1	9	1376	1368	0.0015
mmu-miR-467f	Tmem29	382245	NM_001164683	1	9	1407	1399	0.0015
mmu-miR-467f	Tmem33	67878	NM_030108	1	9	4583	4575	0.0168
mmu-miR-467f	Tmem33	67878	NM_028975	1	9	5376	5368	0.0198
mmu-miR-467f	Tmem55b	219024	NM_001033271	1	9	1439	1431	0.0069
mmu-miR-467f	Tmem8	60455	NM_021793	1	9	3355	3347	0.0039
mmu-miR-467f	Tmem87a	211499	NM_001110497	1	8	2340	2333	0.0180
mmu-miR-467f	Tmem87a	211499	NM_001110496	1	8	2343	2336	0.0180
mmu-miR-467f	Tmem87a	211499	NM_173734	1	8	2346	2339	0.0180
mmu-miR-467f	Tmem8b	242409	NM_001085508	1	9	3296	3288	0.0088
mmu-miR-467f	Tmprss4	214523	NM_145403	1	8	2026	2019	0.0102
mmu-miR-467f	Tmprss9	432478	NM_001081688	1	9	3426	3418	0.0006
mmu-miR-467f	Tmtc2	278279	NM_177368	1	8	4959	4952	0.0368
mmu-miR-467f	Tmtc4	70551	NM_028651	1	11	3115	3105	0.0002
mmu-miR-467f	Tnfsf10	22035	NM_009425	1	11	1409	1399	0.0010
mmu-miR-467f	Tnfsf11	21943	NM_011613	1	9	1263	1255	0.0043
mmu-miR-467f	Tnp1	21958	NM_009407	1	7	363	357	0.0138
mmu-miR-467f	Tnrc6b	213988	NM_177124	1	16	8381	8366	0.0000
mmu-miR-467f	Tnrc6b	213988	NM_144812	1	16	8590	8575	0.0000
mmu-miR-467f	Tnrc6c	217351	NM_198022	1	8	7220	7213	0.0389
mmu-miR-467f	Tob1	22057	NM_009427	1	7	1729	1723	0.0457
mmu-miR-467f	Topbp1	235559	NM_176979	1	7	5020	5014	0.0308
mmu-miR-467f	Tpgs2	66648	NM_001142698	1	11	1585	1575	0.0006
mmu-miR-467f	Tpm1	22003	NM_001164255	1	7	1124	1118	0.0389
mmu-miR-467f	Tpm1	22003	NM_001164256	1	7	1097	1091	0.0389
mmu-miR-467f	Tpra1	24100	NM_011906	1	8	1781	1774	0.0045
mmu-miR-467f	Tpte	234129	NM_199257	1	13	2500	2488	0.0000
mmu-miR-467f	Traf7	224619	NM_001172114	1	7	2550	2544	0.0297
mmu-miR-467f	Traf7	224619	NM_001172113	1	7	2670	2664	0.0297
mmu-miR-467f	Traf7	224619	NM_153792	1	7	2690	2684	0.0297
mmu-miR-467f	Trappc3l	692132	NM_001162937	1	8	898	891	0.0065
mmu-miR-467f	Trappc4	60409	NM_021789	1	7	1088	1082	0.0175
mmu-miR-467f	Trappc6b	78232	NM_030057	1	9	1192	1184	0.0022
mmu-miR-467f	Trh	22044	NM_009426	1	7	1337	1331	0.0311
mmu-miR-467f	Trhr	22045	NM_013696	1	9	3374	3366	0.0093
mmu-miR-467f	Trim12c	319236	NM_001146007	1	11	3245	3235	0.0005
mmu-miR-467f	Trim12c	319236	NM_175677	1	11	3126	3116	0.0005
mmu-miR-467f	Trim23	81003	NM_030731	1	9	3729	3721	0.0024
mmu-miR-467f	Trim25	217069	NM_009546	1	13	2600	2588	0.0001
mmu-miR-467f	Trim43a	547109	NM_001034906	1	7	1584	1578	0.0205
mmu-miR-467f	Trim43c	666731	NM_001177858	1	7	1732	1726	0.0208
mmu-miR-467f	Trim58	216781	NM_001039047	1	7	2163	2157	0.0436
mmu-miR-467f	Trim63	433766	NM_001039048	1	7	1456	1450	0.0426
mmu-miR-467f	Trp53rk	76367	NM_023815	1	9	1644	1636	0.0138
mmu-miR-467f	Trp63	22061	NM_011641	1	9	3705	3697	0.0106
mmu-miR-467f	Trp63	22061	NM_001127260	1	9	4274	4266	0.0117
mmu-miR-467f	Trp63	22061	NM_001127259	1	9	4368	4360	0.0107
mmu-miR-467f	Trp63	22061	NM_001127265	1	9	1375	1367	0.0015
mmu-miR-467f	Trp63	22061	NM_001127263	1	9	1387	1379	0.0015
mmu-miR-467f	Trp63	22061	NM_001127261	1	9	2038	2030	0.0015
mmu-miR-467f	Trp63	22061	NM_001127262	1	9	3611	3603	0.0117
mmu-miR-467f	Trp63	22061	NM_001127264	1	9	3693	3685	0.0107
mmu-miR-467f	Trpc5	22067	NM_009428	1	7	4088	4082	0.0492
mmu-miR-467f	Tsg101	22088	NM_021884	1	7	1642	1636	0.0353
mmu-miR-467f	Tshz1	110796	NM_001081300	1	9	5530	5522	0.0053
mmu-miR-467f	Tshz3	243931	NM_172298	1	8	4108	4101	0.0245
mmu-miR-467f	Tspan1	66805	NM_133681	1	8	1670	1663	0.0167
mmu-miR-467f	Tsr2	69499	NM_175146	1	9	3468	3460	0.0121
mmu-miR-467f	Tsr2	69499	NM_001164578	1	9	3477	3469	0.0121
mmu-miR-467f	Ttc21b	73668	NM_001047604	1	7	4447	4441	0.0266
mmu-miR-467f	Ttc23	67009	NM_001168477	1	10	2173	2164	0.0026
mmu-miR-467f	Ttc7	225049	NM_028639	1	9	4353	4345	0.0065
mmu-miR-467f	Ttc8	76260	NM_198311	1	7	2002	1996	0.0407
mmu-miR-467f	Ttc8	76260	NM_029553	1	7	2010	2004	0.0407
mmu-miR-467f	Ttk	22137	NM_009445	1	9	2772	2764	0.0012
mmu-miR-467f	Tubgcp5	233276	NM_146190	1	7	3674	3668	0.0335
mmu-miR-467f	Twist1	22160	NM_011658	1	7	1587	1581	0.0440
mmu-miR-467f	Twist2	13345	NM_007855	1	8	1209	1202	0.0103
mmu-miR-467f	Txndc17	52700	NM_026559	1	8	719	712	0.0152
mmu-miR-467f	Txndc9	98258	NM_172054	1	11	3640	3630	0.0009
mmu-miR-467f	Txnl1	53382	NM_016792	1	9	2104	2096	0.0057
mmu-miR-467f	Tyw5	68736	NM_001037742	1	7	1307	1301	0.0174
mmu-miR-467f	U2surp	67958	NM_001114977	1	9	6736	6728	0.0171
mmu-miR-467f	U2surp	67958	NM_026476	1	9	6604	6596	0.0171
mmu-miR-467f	Uba2	50995	NM_016682	1	9	2345	2337	0.0022
mmu-miR-467f	Ubap2l	74383	NM_001165984	1	7	3981	3975	0.0364
mmu-miR-467f	Ubap2l	74383	NM_001165983	1	7	4021	4015	0.0364
mmu-miR-467f	Ube2c	68612	NM_026785	1	7	904	898	0.0205
mmu-miR-467f	Ube2d2a	56550	NM_019912	1	10	1661	1652	0.0015
mmu-miR-467f	Ube2d3	66105	NM_025356	1	8	1810	1803	0.0291
mmu-miR-467f	Ube2e3	22193	NM_009454	1	9	1107	1099	0.0021
mmu-miR-467f	Ube2h	22214	NM_001169577	1	9	4129	4121	0.0139
mmu-miR-467f	Ube2h	22214	NM_001169576	1	9	4553	4545	0.0139
mmu-miR-467f	Ube2h	22214	NM_009459	1	9	4646	4638	0.0139
mmu-miR-467f	Ube2z	268470	NM_172300	1	8	3548	3541	0.0420
mmu-miR-467f	Ube4a	140630	NM_145400	1	8	4277	4270	0.0408
mmu-miR-467f	Ubn2	320538	NM_177185	1	16	9358	9343	0.0000
mmu-miR-467f	Ubr1	22222	NM_009461	1	9	7751	7743	0.0090
mmu-miR-467f	Ubr3	68795	NM_001081548	1	11	7903	7893	0.0006
mmu-miR-467f	Ubr3	68795	NM_177783	1	11	7894	7884	0.0006
mmu-miR-467f	Ubtf	21429	NM_011551	1	11	3215	3205	0.0005
mmu-miR-467f	Ubtf	21429	NM_001044383	1	11	2969	2959	0.0005
mmu-miR-467f	Ugcg	22234	NM_011673	1	9	2970	2962	0.0093
mmu-miR-467f	Ugt2a3	72094	NM_028094	1	7	1945	1939	0.0289
mmu-miR-467f	Ugt2b35	243085	NM_172881	1	11	1736	1726	0.0004
mmu-miR-467f	Uhrf1bp1l	75089	NM_029166	1	13	5559	5547	0.0000
mmu-miR-467f	Umod	22242	NM_009470	1	7	2565	2559	0.0306
mmu-miR-467f	Unc119	22248	NM_011676	1	7	1251	1245	0.0331
mmu-miR-467f	Unc50	67387	NM_026123	1	7	1310	1304	0.0185
mmu-miR-467f	Usp1	230484	NM_146144	1	8	3331	3324	0.0110
mmu-miR-467f	Usp28	235323	NM_175482	1	9	4062	4054	0.0037
mmu-miR-467f	Usp29	57775	NM_021323	1	15	4963	4949	0.0000
mmu-miR-467f	Usp44	327799	NM_001206851	1	7	2405	2399	0.0097
mmu-miR-467f	Usp48	170707	NM_130879	1	8	5536	5529	0.0361
mmu-miR-467f	Usp8	84092	NM_019729	1	7	3891	3885	0.0423
mmu-miR-467f	Usp8	84092	NM_001252580	1	7	3924	3918	0.0423
mmu-miR-467f	Uty	22290	NM_009484	1	9	4463	4455	0.0053
mmu-miR-467f	Vamp1	22317	NM_009496	1	9	949	941	0.0086
mmu-miR-467f	Vamp1	22317	NM_001080557	1	9	1361	1353	0.0101
mmu-miR-467f	Vapa	30960	NM_013933	1	7	1236	1230	0.0390
mmu-miR-467f	Vimp	109815	NM_024439	1	7	1053	1047	0.0342
mmu-miR-467f	Vipr2	22355	NM_009511	1	9	3359	3351	0.0075
mmu-miR-467f	Vmn1r32	171188	NM_134170	1	9	2436	2428	0.0027
mmu-miR-467f	Vps26a	30930	NM_133672	1	9	1291	1283	0.0072
mmu-miR-467f	Vps26a	30930	NM_001113355	1	9	1364	1356	0.0072
mmu-miR-467f	Vps33b	233405	NM_178070	1	7	2477	2471	0.0248
mmu-miR-467f	Vstm2l	277432	NM_198627	1	9	1314	1306	0.0023
mmu-miR-467f	Vsx1	114889	NM_054068	1	15	3144	3130	0.0000
mmu-miR-467f	Vwa5a	67776	NM_001145957	1	11	3904	3894	0.0004
mmu-miR-467f	Vwa5a	67776	NM_172767	1	11	3980	3970	0.0004
mmu-miR-467f	Wdfy3	72145	NM_172882	1	9	11471	11463	0.0122
mmu-miR-467f	Wdhd1	218973	NM_172598	1	7	4128	4122	0.0409
mmu-miR-467f	Wdr44	72404	NM_175180	1	8	3698	3691	0.0158
mmu-miR-467f	Wdr45	54636	NM_172372	1	7	1532	1526	0.0215
mmu-miR-467f	Wdr5b	69544	NM_027113	1	7	1700	1694	0.0298
mmu-miR-467f	Wdr60	217935	NM_146039	1	7	3260	3254	0.0339
mmu-miR-467f	Wdr7	104082	NM_001014981	1	11	6618	6608	0.0006
mmu-miR-467f	Wdr82	77305	NM_029896	1	8	2356	2349	0.0459
mmu-miR-467f	Wee1	22390	NM_009516	1	9	3138	3130	0.0045
mmu-miR-467f	Wfdc12	192200	NM_138684	1	7	611	605	0.0302
mmu-miR-467f	Whamm	434204	NM_001004185	1	7	2705	2699	0.0393
mmu-miR-467f	Wipf2	68524	NM_197940	1	9	3865	3857	0.0222
mmu-miR-467f	Wnt9a	216795	NM_139298	1	12	2380	2369	0.0001
mmu-miR-467f	Wrnip1	78903	NM_030215	1	7	2525	2519	0.0272
mmu-miR-467f	Xrn2	24128	NM_011917	1	11	3051	3041	0.0001
mmu-miR-467f	Yeats4	64050	NM_026570	1	7	1288	1282	0.0322
mmu-miR-467f	Ypel5	383295	NM_027166	1	9	811	803	0.0091
mmu-miR-467f	Ythdc2	240255	NM_001163013	1	9	5919	5911	0.0074
mmu-miR-467f	Zbtb22	81630	NM_020625	1	7	2174	2168	0.0359
mmu-miR-467f	Zbtb49	75079	NM_029162	1	7	2736	2730	0.0355
mmu-miR-467f	Zbtb6	241322	NM_146253	1	9	2728	2720	0.0119
mmu-miR-467f	Zbtb7a	16969	NM_010731	1	8	2294	2287	0.0480
mmu-miR-467f	Zbtb7b	22724	NM_009565	1	13	2060	2048	0.0000
mmu-miR-467f	Zc2hc1a	67306	NM_173181	1	11	1235	1225	0.0005
mmu-miR-467f	Zc3h7b	20286	NM_001081016	1	10	5156	5147	0.0024
mmu-miR-467f	Zc3hav1l	209032	NM_172467	1	9	2963	2955	0.0212
mmu-miR-467f	Zcchc11	230594	NM_175472	1	7	5971	5965	0.0377
mmu-miR-467f	Zfand6	65098	NM_022985	1	7	1246	1240	0.0457
mmu-miR-467f	Zfhx3	11906	NM_007496	1	16	15154	15139	0.0000
mmu-miR-467f	Zfml	18139	NM_001166371	1	7	4388	4382	0.0160
mmu-miR-467f	Zfml	18139	NM_008717	1	7	6363	6357	0.0160
mmu-miR-467f	Zfp1	22640	NM_001037665	1	9	1835	1827	0.0018
mmu-miR-467f	Zfp1	22640	NM_011742	1	9	1793	1785	0.0017
mmu-miR-467f	Zfp101	22643	NM_009542	1	7	2590	2584	0.0455
mmu-miR-467f	Zfp106	20402	NM_011743	1	9	8063	8055	0.0123
mmu-miR-467f	Zfp11	22648	NM_172462	1	9	2072	2064	0.0071
mmu-miR-467f	Zfp169	67911	NM_001164576	1	15	2109	2095	0.0000
mmu-miR-467f	Zfp169	67911	NM_001164575	1	15	4114	4100	0.0000
mmu-miR-467f	Zfp169	67911	NM_026450	1	15	4146	4132	0.0000
mmu-miR-467f	Zfp248	72720	NM_028335	1	10	3100	3091	0.0015
mmu-miR-467f	Zfp27	22689	NM_011754	1	7	2848	2842	0.0443
mmu-miR-467f	Zfp27	22689	NM_001037707	1	7	2853	2847	0.0443
mmu-miR-467f	Zfp326	54367	NM_018759	1	7	2543	2537	0.0485
mmu-miR-467f	Zfp35	22694	NM_011755	1	11	2278	2268	0.0002
mmu-miR-467f	Zfp362	230761	NM_001081098	1	8	2486	2479	0.0217
mmu-miR-467f	Zfp366	238803	NM_001004149	1	7	2722	2716	0.0295
mmu-miR-467f	Zfp39	22698	NM_011758	1	9	3269	3261	0.0062
mmu-miR-467f	Zfp397	69256	NM_027007	1	9	3796	3788	0.0137
mmu-miR-467f	Zfp418	232854	NM_146179	1	8	2420	2413	0.0085
mmu-miR-467f	Zfp422	67255	NM_026057	1	8	1341	1334	0.0346
mmu-miR-467f	Zfp455	218311	NM_001048204	1	9	2584	2576	0.0047
mmu-miR-467f	Zfp516	329003	NM_001177464	1	16	5532	5517	0.0000
mmu-miR-467f	Zfp516	329003	NM_183033	1	16	5554	5539	0.0000
mmu-miR-467f	Zfp518b	100515	NM_001177902	1	9	5490	5482	0.0111
mmu-miR-467f	Zfp518b	100515	NM_001081144	1	9	5556	5548	0.0111
mmu-miR-467f	Zfp53	24132	NM_013843	1	8	2923	2916	0.0123
mmu-miR-467f	Zfp532	328977	NM_207255	1	13	4864	4852	0.0000
mmu-miR-467f	Zfp541	666528	NM_001099277	1	7	4504	4498	0.0282
mmu-miR-467f	Zfp560	434377	NM_001004190	1	9	4037	4029	0.0082
mmu-miR-467f	Zfp60	22718	NM_009560	1	8	3995	3988	0.0251
mmu-miR-467f	Zfp60	22718	NM_029531	1	8	3801	3794	0.0251
mmu-miR-467f	Zfp62	22720	NM_009562	1	9	3793	3785	0.0039
mmu-miR-467f	Zfp62	22720	NM_001024846	1	9	3893	3885	0.0039
mmu-miR-467f	Zfp763	73451	NM_028543	1	8	2154	2147	0.0232
mmu-miR-467f	Zfp773	76373	NM_029584	1	9	2296	2288	0.0057
mmu-miR-467f	Zfp78	330463	NM_001025163	1	9	2866	2858	0.0118
mmu-miR-467f	Zfp78	330463	NM_177888	1	9	3009	3001	0.0118
mmu-miR-467f	Zfp78	330463	NM_001112805	1	9	2770	2762	0.0118
mmu-miR-467f	Zfp780b	338354	NM_001081021	1	9	5115	5107	0.0110
mmu-miR-467f	Zfp790	233056	NM_001145880	1	8	4021	4014	0.0273
mmu-miR-467f	Zfp790	233056	NM_146185	1	8	4111	4104	0.0273
mmu-miR-467f	Zfp804a	241514	NM_175513	1	7	3952	3946	0.0277
mmu-miR-467f	Zfp827	622675	NM_178267	1	17	4839	4823	0.0000
mmu-miR-467f	Zfp839	72805	NM_001199785	1	11	2728	2718	0.0002
mmu-miR-467f	Zfp839	72805	NM_028365	1	11	2956	2946	0.0002
mmu-miR-467f	Zfp871	208292	NM_172458	1	9	3815	3807	0.0332
mmu-miR-467f	Zfp872	619310	NM_001033813	1	9	2688	2680	0.0057
mmu-miR-467f	Zfp92	22754	NM_009566	1	10	5630	5621	0.0039
mmu-miR-467f	Zfp942	73233	NM_001199048	1	8	3247	3240	0.0187
mmu-miR-467f	Zfp944	319615	NM_176962	1	7	2758	2752	0.0475
mmu-miR-467f	Zfp963	620419	NM_001200023	1	16	2190	2175	0.0000
mmu-miR-467f	Zfyve21	68520	NM_026752	1	7	1276	1270	0.0321
mmu-miR-467f	Zic4	22774	NM_009576	1	9	3919	3911	0.0107
mmu-miR-467f	Zkscan3	72739	NM_001145778	1	7	2251	2245	0.0474
mmu-miR-467f	Zkscan3	72739	NM_023685	1	7	2248	2242	0.0474
mmu-miR-467f	Zmynd8	228880	NM_001252584	1	11	4842	4832	0.0003
mmu-miR-467f	Zmynd8	228880	NM_027230	1	11	5085	5075	0.0003
mmu-miR-467f	Zmynd8	228880	NM_001252585	1	11	4734	4724	0.0003
