# Supplementary material for: Role of miRNAs shuttled by mesenchymal stem cell-derived small extracellular vesicles in modulating neuroinflammation
Source: Sci Rep. 2021 Jan 18;11:1740. doi: 10.1038/s41598-021-81039-4 (PMC7814007; doi:10.1038/s41598-021-81039-4)
Supplement: Supplementary file 3 — Supplementary Information 3. [file 41598_2021_81039_MOESM3_ESM.xlsx]

## Sheet: Predicted target genes miR-466q
Supplementary Data S3 on line: list of the 1157 target genes predicted for miR-466q through miRWalk database
miRNA	Gene	EntrezID	RefseqID	Start position of miRNA seed	Seed length	Seed Start	Seed End	Pvalue
mmu-miR-466q	0610040J01Rik	76261	NM_029554	1	7	1425	1419	0.0450
mmu-miR-466q	1110012L19Rik	68618	NM_026787	1	8	789	782	0.0049
mmu-miR-466q	1700010B08Rik	75485	NM_029308	1	7	870	864	0.0062
mmu-miR-466q	1700011L22Rik	67687	NM_026315	1	7	853	847	0.0133
mmu-miR-466q	1700047I17Rik2	100101807	NM_001100116	1	8	3071	3064	0.0466
mmu-miR-466q	1700094D03Rik	73545	NM_028567	1	9	2794	2786	0.0104
mmu-miR-466q	1700123I01Rik	622554	NM_001165919	1	7	1537	1531	0.0391
mmu-miR-466q	1810041L15Rik	72301	NM_001163145	1	9	4194	4186	0.0196
mmu-miR-466q	2210408I21Rik	72371	NM_001145676	1	11	4690	4680	0.0002
mmu-miR-466q	2310045N01Rik	72368	NM_001145552	1	7	578	572	0.0143
mmu-miR-466q	2510002D24Rik	72307	NM_001033164	1	9	486	478	0.0034
mmu-miR-466q	2610028H24Rik	76964	NM_029816	1	7	1344	1338	0.0460
mmu-miR-466q	2700050L05Rik	214764	NM_178115	1	8	5043	5036	0.0223
mmu-miR-466q	2700060E02Rik	68045	NM_026528	1	7	1055	1049	0.0407
mmu-miR-466q	2810416G20Rik	100040353	XM_003945668	1	8	1197	1190	0.0193
mmu-miR-466q	4833439L19Rik	97820	NM_001252645	1	8	2207	2200	0.0213
mmu-miR-466q	4833439L19Rik	97820	NM_133797	1	8	2295	2288	0.0213
mmu-miR-466q	4833439L19Rik	97820	NM_001252648	1	8	1794	1787	0.0213
mmu-miR-466q	4833439L19Rik	97820	NM_001252647	1	8	1921	1914	0.0213
mmu-miR-466q	4833439L19Rik	97820	NM_001252646	1	8	2100	2093	0.0213
mmu-miR-466q	4930505H01Rik	75039	XM_003085139	1	7	742	736	0.0153
mmu-miR-466q	4930505H01Rik	75039	XM_003086077	1	7	742	736	0.0153
mmu-miR-466q	4930550L24Rik	75352	NM_023774	1	8	1504	1497	0.0074
mmu-miR-466q	4930555G01Rik	108978	NM_175393	1	8	795	788	0.0206
mmu-miR-466q	4931406P16Rik	233103	NM_172741	1	8	5272	5265	0.0332
mmu-miR-466q	5730409E04Rik	230757	NM_001013755	1	14	892	879	0.0000
mmu-miR-466q	5730409E04Rik	230757	NM_001145950	1	14	897	884	0.0000
mmu-miR-466q	6430628N08Rik	76237	XM_003945382	1	7	1284	1278	0.0412
mmu-miR-466q	6430628N08Rik	76237	XM_003946142	1	7	1285	1279	0.0412
mmu-miR-466q	7420426K07Rik	546157	NM_001033983	1	9	832	824	0.0030
mmu-miR-466q	9030025P20Rik	100041574	NM_001123370	1	8	1719	1712	0.0117
mmu-miR-466q	9030617O03Rik	217830	NM_145448	1	9	2095	2087	0.0044
mmu-miR-466q	9330182O14Rik	328531	NM_001256056	1	9	1428	1420	0.0050
mmu-miR-466q	9630033F20Rik	319801	NM_177003	1	8	2200	2193	0.0412
mmu-miR-466q	A530001N23Rik	328265	XM_003945929	1	9	1656	1648	0.0053
mmu-miR-466q	A830018L16Rik	320492	NM_177173	1	8	1969	1962	0.0144
mmu-miR-466q	A830018L16Rik	320492	NM_001160369	1	8	1978	1971	0.0144
mmu-miR-466q	Aanat	11298	NM_009591	1	7	1011	1005	0.0361
mmu-miR-466q	AB099516	554292	NM_001024672	1	7	1036	1030	0.0385
mmu-miR-466q	Abca3	27410	NM_001039581	1	7	5838	5832	0.0477
mmu-miR-466q	Abca3	27410	NM_013855	1	7	5911	5905	0.0477
mmu-miR-466q	Abcc6	27421	NM_018795	1	8	4792	4785	0.0069
mmu-miR-466q	Ablim1	226251	NM_001103178	1	9	5812	5804	0.0151
mmu-miR-466q	Ablim1	226251	NM_001103177	1	9	6146	6138	0.0151
mmu-miR-466q	Ablim1	226251	NM_178688	1	9	6523	6515	0.0151
mmu-miR-466q	Abtb1	80283	NM_030251	1	10	1600	1591	0.0003
mmu-miR-466q	Acbd3	170760	NM_133225	1	8	2885	2878	0.0278
mmu-miR-466q	Acot4	171282	NM_134247	1	11	1968	1958	0.0002
mmu-miR-466q	Acot7	70025	NM_001146058	1	7	1249	1243	0.0171
mmu-miR-466q	Acot7	70025	NM_133348	1	7	1376	1370	0.0171
mmu-miR-466q	Acot7	70025	NM_001146057	1	7	1387	1381	0.0171
mmu-miR-466q	Acvrl1	11482	NM_009612	1	8	1871	1864	0.0280
mmu-miR-466q	Adamts15	235130	NM_001024139	1	9	5652	5644	0.0109
mmu-miR-466q	Adamts16	271127	NM_172053	1	8	4009	4002	0.0160
mmu-miR-466q	Adamtsl5	66548	NM_001113548	1	7	2353	2347	0.0264
mmu-miR-466q	Adck2	57869	NM_178873	1	8	2295	2288	0.0190
mmu-miR-466q	Adcy1	432530	NM_009622	1	9	11491	11483	0.0330
mmu-miR-466q	Adcy7	11513	NM_001037723	1	9	4711	4703	0.0081
mmu-miR-466q	Adcy7	11513	NM_007406	1	9	4799	4791	0.0081
mmu-miR-466q	Adcy7	11513	NM_001109756	1	9	4615	4607	0.0081
mmu-miR-466q	Adcy7	11513	NM_001037724	1	9	4647	4639	0.0081
mmu-miR-466q	Adk	11534	NM_134079	1	12	1570	1559	0.0000
mmu-miR-466q	Adk	11534	NM_001243041	1	12	1613	1602	0.0000
mmu-miR-466q	Aes	14797	NM_010347	1	7	1057	1051	0.0416
mmu-miR-466q	Agbl2	271813	NM_178755	1	7	3022	3016	0.0429
mmu-miR-466q	2002-08-01	239528	NM_153178	1	9	5752	5744	0.0200
mmu-miR-466q	Agpat4	68262	NM_026644	1	8	1713	1706	0.0085
mmu-miR-466q	Ahdc1	230793	NM_146155	1	8	5814	5807	0.0176
mmu-miR-466q	Ahr	11622	NM_013464	1	13	3535	3523	0.0000
mmu-miR-466q	AI597468	103266	NM_001013028	1	8	1755	1748	0.0455
mmu-miR-466q	Aifm2	71361	NM_001039194	1	11	1553	1543	0.0005
mmu-miR-466q	Akirin2	433693	NM_001007589	1	7	1412	1406	0.0414
mmu-miR-466q	Akt2	11652	NM_007434	1	8	2514	2507	0.0204
mmu-miR-466q	Akt2	11652	NM_001110208	1	8	2756	2749	0.0204
mmu-miR-466q	Alox12e	11685	NM_145684	1	13	2105	2093	0.0000
mmu-miR-466q	Amotl1	75723	NM_001081395	1	9	5810	5802	0.0220
mmu-miR-466q	Amz1	231842	NM_173405	1	7	2196	2190	0.0486
mmu-miR-466q	Ankrd22	52024	NM_024204	1	12	1236	1225	0.0001
mmu-miR-466q	Ankrd28	105522	NM_001024604	1	8	4548	4541	0.0301
mmu-miR-466q	Ankrd34a	545554	NM_001024851	1	7	1885	1879	0.0482
mmu-miR-466q	Ankrd40	71452	NM_146024	1	9	1436	1428	0.0009
mmu-miR-466q	Aoc3	11754	NM_009675	1	11	3848	3838	0.0004
mmu-miR-466q	Ap1m2	11768	NM_009678	1	8	1442	1435	0.0057
mmu-miR-466q	Ap1m2	11768	NM_001110300	1	8	1448	1441	0.0057
mmu-miR-466q	Ap3b1	11774	NM_009680	1	9	3630	3622	0.0021
mmu-miR-466q	Apc	11789	NM_007462	1	9	10410	10402	0.0137
mmu-miR-466q	Apon	28194	NM_133996	1	8	1349	1342	0.0105
mmu-miR-466q	Aqp3	11828	NM_016689	1	7	985	979	0.0482
mmu-miR-466q	Aqp4	11829	NM_009700	1	9	4147	4139	0.0154
mmu-miR-466q	Arg2	11847	NM_009705	1	7	1264	1258	0.0163
mmu-miR-466q	Arhgap20	244867	NM_175535	1	9	4841	4833	0.0101
mmu-miR-466q	Arhgap28	268970	NM_172964	1	13	4785	4773	0.0000
mmu-miR-466q	Arhgef7	54126	NM_017402	1	8	2533	2526	0.0321
mmu-miR-466q	Arhgef7	54126	NM_001113518	1	8	2710	2703	0.0321
mmu-miR-466q	Arhgef9	236915	NM_001033329	1	12	2141	2130	0.0002
mmu-miR-466q	Arl3	56350	NM_019718	1	7	693	687	0.0149
mmu-miR-466q	Arl4c	320982	NM_177305	1	15	2099	2085	0.0000
mmu-miR-466q	Armc8	74125	NM_028768	1	8	2656	2649	0.0353
mmu-miR-466q	Arntl	11865	NM_001243048	1	7	2398	2392	0.0312
mmu-miR-466q	Arntl	11865	NM_007489	1	7	2691	2685	0.0312
mmu-miR-466q	Asb1	65247	NM_023046	1	9	5404	5396	0.0178
mmu-miR-466q	Asb1	65247	NM_001039126	1	9	5603	5595	0.0178
mmu-miR-466q	Asb6	72323	NM_133346	1	7	1646	1640	0.0452
mmu-miR-466q	Atg2a	329015	NM_194348	1	7	6099	6093	0.0281
mmu-miR-466q	Atg5	11793	NM_053069	1	8	1282	1275	0.0187
mmu-miR-466q	Atn1	13498	NM_007881	1	11	4261	4251	0.0001
mmu-miR-466q	Atp6v0b	114143	NM_033617	1	7	926	920	0.0172
mmu-miR-466q	Atp6v1c1	66335	NM_025494	1	7	1662	1656	0.0451
mmu-miR-466q	AU023871	106722	NM_001033221	1	9	1869	1861	0.0063
mmu-miR-466q	AU023871	106722	NM_001191012	1	9	1999	1991	0.0062
mmu-miR-466q	Auts2	319974	NM_177047	1	9	5704	5696	0.0067
mmu-miR-466q	Awat1	245533	NM_001081136	1	7	1094	1088	0.0192
mmu-miR-466q	Axin1	12005	NM_001159598	1	7	2964	2958	0.0447
mmu-miR-466q	Axin1	12005	NM_009733	1	7	3072	3066	0.0465
mmu-miR-466q	B4galnt1	14421	NM_027739	1	7	1864	1858	0.0315
mmu-miR-466q	B4galnt1	14421	NM_008080	1	7	2055	2049	0.0315
mmu-miR-466q	Bag4	67384	NM_026121	1	9	3296	3288	0.0128
mmu-miR-466q	Bambi	68010	NM_026505	1	9	2925	2917	0.0152
mmu-miR-466q	Baz2a	116848	NM_054078	1	13	6815	6803	0.0000
mmu-miR-466q	Bbs1	52028	NM_001033128	1	9	3456	3448	0.0145
mmu-miR-466q	BC023829	236848	NM_001033328	1	12	1032	1021	0.0001
mmu-miR-466q	BC068157	73072	NM_207203	1	9	4240	4232	0.0039
mmu-miR-466q	Bdp1	544971	NM_001081061	1	9	7936	7928	0.0087
mmu-miR-466q	Blcap	53619	NM_016916	1	9	1445	1437	0.0059
mmu-miR-466q	Bloc1s6	18457	NM_019788	1	10	1057	1048	0.0027
mmu-miR-466q	Bmf	171543	NM_138313	1	9	2391	2383	0.0145
mmu-miR-466q	Bmp2k	140780	NM_080708	1	9	6173	6165	0.0111
mmu-miR-466q	Bnip1	224630	NM_172149	1	7	730	724	0.0241
mmu-miR-466q	Brd8	78656	NM_030147	1	9	4608	4600	0.0060
mmu-miR-466q	Bri3bp	76809	NM_029752	1	10	6249	6240	0.0058
mmu-miR-466q	Brwd3	382236	NM_001081477	1	11	5874	5864	0.0002
mmu-miR-466q	Bsn	12217	NM_007567	1	10	15584	15575	0.0038
mmu-miR-466q	Btnl1	100038862	NM_001111094	1	7	1872	1866	0.0153
mmu-miR-466q	Btnl2	547431	NM_079835	1	7	2089	2083	0.0456
mmu-miR-466q	C2cd5	74741	NM_029897	1	9	3338	3330	0.0041
mmu-miR-466q	C2cd5	74741	NM_029081	1	9	3389	3381	0.0041
mmu-miR-466q	C2cd5	74741	NM_001109688	1	9	3311	3303	0.0041
mmu-miR-466q	Cacfd1	381356	NM_001243239	1	7	1179	1173	0.0498
mmu-miR-466q	Cacna1e	12290	NM_009782	1	9	9085	9077	0.0222
mmu-miR-466q	Calm1	12313	NM_009790	1	9	1722	1714	0.0128
mmu-miR-466q	Camk1d	227541	NM_177343	1	10	5771	5762	0.0053
mmu-miR-466q	Camsap2	67886	NM_001081360	1	11	5475	5465	0.0006
mmu-miR-466q	Car4	12351	NM_007607	1	8	1175	1168	0.0040
mmu-miR-466q	Car8	12319	NM_007592	1	14	1197	1184	0.0000
mmu-miR-466q	Casp8	12370	NM_001080126	1	7	1704	1698	0.0447
mmu-miR-466q	Casp8	12370	NM_009812	1	7	1877	1871	0.0447
mmu-miR-466q	Catsper4	329954	NM_001130030	1	8	1480	1473	0.0054
mmu-miR-466q	Catsper4	329954	NM_177866	1	8	1699	1692	0.0054
mmu-miR-466q	Ccdc148	227933	XM_003689338	1	8	3393	3386	0.0279
mmu-miR-466q	Ccdc148	227933	XM_003689337	1	8	3365	3358	0.0279
mmu-miR-466q	Ccdc148	227933	NM_001001178	1	8	3309	3302	0.0290
mmu-miR-466q	Ccdc34	68201	NM_026613	1	10	1166	1157	0.0009
mmu-miR-466q	Ccdc39	51938	NM_026222	1	7	3592	3586	0.0410
mmu-miR-466q	Ccdc41	77048	NM_029852	1	7	2947	2941	0.0329
mmu-miR-466q	Ccdc59	52713	NM_025602	1	7	1074	1068	0.0201
mmu-miR-466q	Ccdc6	76551	NM_001111121	1	13	4977	4965	0.0001
mmu-miR-466q	Ccdc67	234964	NM_181816	1	8	2213	2206	0.0206
mmu-miR-466q	Ccdc9	243846	NM_172297	1	9	1826	1818	0.0009
mmu-miR-466q	Ccnd3	12445	NM_001081635	1	8	1322	1315	0.0140
mmu-miR-466q	Ccnd3	12445	NM_001081636	1	8	1367	1360	0.0140
mmu-miR-466q	Ccnd3	12445	NM_007632	1	8	1228	1221	0.0140
mmu-miR-466q	Ccr1l1	12770	NM_007718	1	7	1310	1304	0.0235
mmu-miR-466q	Ccr3	12771	NM_009914	1	8	2361	2354	0.0298
mmu-miR-466q	Cd160	54215	NM_001163497	1	9	1755	1747	0.0070
mmu-miR-466q	Cd160	54215	NM_018767	1	9	1810	1802	0.0070
mmu-miR-466q	Cd160	54215	NM_001163496	1	9	1887	1879	0.0070
mmu-miR-466q	Cd40	21939	NM_170702	1	10	1464	1455	0.0007
mmu-miR-466q	Cd40	21939	NM_170703	1	10	1489	1480	0.0009
mmu-miR-466q	Cd40	21939	NM_170704	1	10	1546	1537	0.0009
mmu-miR-466q	Cd40	21939	NM_011611	1	10	1551	1542	0.0007
mmu-miR-466q	Cdc42ep4	56699	NM_001163346	1	8	2465	2458	0.0253
mmu-miR-466q	Cdc42ep4	56699	NM_020006	1	8	2768	2761	0.0253
mmu-miR-466q	Cdh15	12555	NM_007662	1	7	2548	2542	0.0226
mmu-miR-466q	Cdk7	12572	NM_009874	1	9	5800	5792	0.0244
mmu-miR-466q	Ceacam15	101434	NM_175315	1	8	861	854	0.0089
mmu-miR-466q	Cebpa	12606	NM_007678	1	8	2170	2163	0.0218
mmu-miR-466q	Cela1	109901	NM_033612	1	7	955	949	0.0179
mmu-miR-466q	Cenpf	108000	NM_001081363	1	9	9526	9518	0.0076
mmu-miR-466q	Cenpl	70454	NM_027429	1	8	2886	2879	0.0431
mmu-miR-466q	Cenpn	72155	NM_028131	1	7	1403	1397	0.0351
mmu-miR-466q	Chchd4	72170	NM_133928	1	10	666	657	0.0007
mmu-miR-466q	Chn2	69993	NM_023543	1	8	1877	1870	0.0236
mmu-miR-466q	Chn2	69993	NM_001163640	1	8	2374	2367	0.0236
mmu-miR-466q	Chst3	53374	NM_016803	1	9	4189	4181	0.0155
mmu-miR-466q	Chst8	68947	NM_175140	1	7	2224	2218	0.0413
mmu-miR-466q	Clcn3	12725	NM_173874	1	9	3793	3785	0.0100
mmu-miR-466q	Clcn3	12725	NM_173876	1	9	3262	3254	0.0102
mmu-miR-466q	Clcn3	12725	NM_007711	1	9	3541	3533	0.0102
mmu-miR-466q	Clcn3	12725	NM_173873	1	9	3717	3709	0.0102
mmu-miR-466q	Cldn22	75677	NM_029383	1	7	959	953	0.0172
mmu-miR-466q	Cldn25	224250	NM_001252451	1	9	1313	1305	0.0045
mmu-miR-466q	Cldn25	224250	NM_001252450	1	9	1451	1443	0.0045
mmu-miR-466q	Cldn25	224250	NM_171826	1	9	1458	1450	0.0045
mmu-miR-466q	Clec16a	74374	NM_001204229	1	8	3665	3658	0.0434
mmu-miR-466q	Clec16a	74374	NM_177562	1	8	3671	3664	0.0437
mmu-miR-466q	Clpb	20480	NM_009191	1	8	2265	2258	0.0362
mmu-miR-466q	Clpx	270166	NM_011802	1	8	2838	2831	0.0114
mmu-miR-466q	Clpx	270166	NM_001044389	1	8	2796	2789	0.0114
mmu-miR-466q	Cmklr1	14747	NM_008153	1	8	2567	2560	0.0222
mmu-miR-466q	Cmtm6	67213	NM_026036	1	10	651	642	0.0026
mmu-miR-466q	Cnga2	12789	NM_007724	1	7	2654	2648	0.0440
mmu-miR-466q	Cnih2	12794	NM_009920	1	7	689	683	0.0359
mmu-miR-466q	Cnn1	12797	NM_009922	1	8	1910	1903	0.0150
mmu-miR-466q	Coch	12810	NM_001198835	1	7	2183	2177	0.0442
mmu-miR-466q	Coch	12810	NM_007728	1	7	2382	2376	0.0442
mmu-miR-466q	Col7a1	12836	NM_007738	1	11	8965	8955	0.0001
mmu-miR-466q	Coro1c	23790	NM_011779	1	9	2519	2511	0.0073
mmu-miR-466q	Cpne5	240058	NM_153166	1	9	4046	4038	0.0095
mmu-miR-466q	Cpsf2	51786	NM_016856	1	10	3009	3000	0.0026
mmu-miR-466q	Cpt1b	12895	NM_009948	1	7	2866	2860	0.0295
mmu-miR-466q	Crct1	74175	NM_028798	1	7	646	640	0.0190
mmu-miR-466q	Creb5	231991	NM_172728	1	15	2684	2670	0.0000
mmu-miR-466q	Crlf3	54394	NM_018776	1	8	1950	1943	0.0150
mmu-miR-466q	Crtc1	382056	NM_001004062	1	9	4794	4786	0.0143
mmu-miR-466q	Csf1	12977	NM_001113529	1	9	2356	2348	0.0081
mmu-miR-466q	Csf1	12977	NM_007778	1	9	3241	3233	0.0081
mmu-miR-466q	Csf3r	12986	NM_001252651	1	8	3582	3575	0.0172
mmu-miR-466q	Csf3r	12986	NM_007782	1	8	3906	3899	0.0172
mmu-miR-466q	Csnk1g1	214897	NM_173185	1	9	6473	6465	0.0203
mmu-miR-466q	Ctps	51797	NM_016748	1	11	2542	2532	0.0002
mmu-miR-466q	Ctso	229445	NM_177662	1	8	1247	1240	0.0369
mmu-miR-466q	Ctxn3	629147	NM_001134697	1	7	1438	1432	0.0464
mmu-miR-466q	Cxcl3	330122	NM_203320	1	7	767	761	0.0386
mmu-miR-466q	Cyp24a1	13081	NM_009996	1	8	2609	2602	0.0209
mmu-miR-466q	Cyp46a1	13116	NM_010010	1	9	2044	2036	0.0022
mmu-miR-466q	Cyp7a1	13122	NM_007824	1	12	3844	3833	0.0002
mmu-miR-466q	Cyth4	72318	NM_028195	1	16	2651	2636	0.0000
mmu-miR-466q	Cytl1	231162	NM_001081106	1	7	620	614	0.0315
mmu-miR-466q	D17Wsu92e	224647	NM_001044719	1	15	3140	3126	0.0000
mmu-miR-466q	D17Wsu92e	224647	NM_001033279	1	15	3365	3351	0.0000
mmu-miR-466q	D430019H16Rik	268595	NM_001252508	1	9	4153	4145	0.0200
mmu-miR-466q	D630023F18Rik	98303	NM_175293	1	10	1700	1691	0.0013
mmu-miR-466q	D830030K20Rik	320333	NM_177135	1	8	629	622	0.0127
mmu-miR-466q	Daam1	208846	NM_172464	1	9	3625	3617	0.0094
mmu-miR-466q	Daam1	208846	NM_026102	1	9	3760	3752	0.0094
mmu-miR-466q	Dap	223453	NM_146057	1	8	1032	1025	0.0156
mmu-miR-466q	Dctn4	67665	NM_026302	1	8	3437	3430	0.0348
mmu-miR-466q	Ddah1	69219	NM_026993	1	9	1613	1605	0.0103
mmu-miR-466q	Ddb1	13194	NM_015735	1	7	3836	3830	0.0399
mmu-miR-466q	Ddhd1	114874	NM_001039106	1	8	3840	3833	0.0346
mmu-miR-466q	Ddhd1	114874	NM_176845	1	8	3924	3917	0.0346
mmu-miR-466q	Ddhd1	114874	NM_001042719	1	8	4026	4019	0.0346
mmu-miR-466q	Ddx21	56200	NM_019553	1	15	2937	2923	0.0000
mmu-miR-466q	Ddx5	13207	NM_007840	1	9	2786	2778	0.0057
mmu-miR-466q	Dennd4c	329877	NM_184088	1	9	7448	7440	0.0065
mmu-miR-466q	Derl1	67819	NM_024207	1	13	3089	3077	0.0000
mmu-miR-466q	Dffb	13368	NM_007859	1	8	1678	1671	0.0143
mmu-miR-466q	Dgke	56077	NM_019505	1	9	2728	2720	0.0119
mmu-miR-466q	Dhx33	216877	NM_178367	1	8	3296	3289	0.0452
mmu-miR-466q	Dmrtc1a	70887	NM_029378	1	9	944	936	0.0023
mmu-miR-466q	Dmrtc1a	70887	NM_001038616	1	9	949	941	0.0016
mmu-miR-466q	Dmrtc1a	70887	NM_027591	1	9	1130	1122	0.0022
mmu-miR-466q	Dnah14	240960	XM_003688772	1	7	13963	13957	0.0115
mmu-miR-466q	Dnah14	240960	XM_003689335	1	7	13963	13957	0.0115
mmu-miR-466q	Dnajb1	81489	NM_018808	1	8	2064	2057	0.0167
mmu-miR-466q	Dnajc11	230935	NM_172704	1	8	2829	2822	0.0186
mmu-miR-466q	Dnajc2	22791	NM_009584	1	11	2006	1996	0.0000
mmu-miR-466q	Dnajc28	246738	NM_138664	1	8	2064	2057	0.0292
mmu-miR-466q	Dnajc28	246738	NM_001099738	1	8	2234	2227	0.0292
mmu-miR-466q	Dnal1	105000	NM_028821	1	9	1221	1213	0.0195
mmu-miR-466q	Dnmt3b	13436	NM_001003960	1	8	3127	3120	0.0204
mmu-miR-466q	Dnmt3b	13436	NM_001003961	1	8	3187	3180	0.0204
mmu-miR-466q	Dnmt3b	13436	NM_010068	1	8	2938	2931	0.0204
mmu-miR-466q	Dnmt3b	13436	NM_001003963	1	8	2998	2991	0.0204
mmu-miR-466q	Dnmt3b	13436	NM_001122997	1	8	3075	3068	0.0204
mmu-miR-466q	Dos	100503659	NM_001195268	1	8	2236	2229	0.0132
mmu-miR-466q	Dpep1	13479	NM_007876	1	7	1936	1930	0.0453
mmu-miR-466q	Drg1	13494	NM_007879	1	7	1444	1438	0.0208
mmu-miR-466q	Dtna	13527	NM_010087	1	9	1681	1673	0.0010
mmu-miR-466q	Dtx3l	209200	NM_001013371	1	8	5081	5074	0.0416
mmu-miR-466q	Dusp3	72349	NM_028207	1	10	1587	1578	0.0034
mmu-miR-466q	E130308A19Rik	230259	NM_001015681	1	8	2953	2946	0.0191
mmu-miR-466q	Eaf1	74427	NM_028932	1	8	2398	2391	0.0483
mmu-miR-466q	Eif1ad	69860	NM_027236	1	8	2194	2187	0.0215
mmu-miR-466q	Eif2s3y	26908	NM_012011	1	7	1688	1682	0.0227
mmu-miR-466q	Eif4ebp2	13688	NM_010124	1	9	531	523	0.0049
mmu-miR-466q	Elf4	56501	NM_019680	1	9	2634	2626	0.0137
mmu-miR-466q	Elmo2	140579	NM_080287	1	8	4147	4140	0.0351
mmu-miR-466q	Elmo2	140579	NM_207706	1	8	4183	4176	0.0351
mmu-miR-466q	Emc1	230866	NM_001039200	1	8	5282	5275	0.0478
mmu-miR-466q	Emc1	230866	NM_146157	1	8	5291	5284	0.0478
mmu-miR-466q	Enoph1	67870	NM_026421	1	9	1079	1071	0.0032
mmu-miR-466q	Ep300	328572	NM_177821	1	8	7915	7908	0.0166
mmu-miR-466q	Ep400	75560	NM_173066	1	8	9432	9425	0.0216
mmu-miR-466q	Ep400	75560	NM_029337	1	8	9540	9533	0.0216
mmu-miR-466q	Epb4.1l5	226352	NM_145506	1	9	6126	6118	0.0155
mmu-miR-466q	Epha10	230735	NM_177671	1	7	1074	1068	0.0162
mmu-miR-466q	Ephb3	13845	NM_010143	1	7	4046	4040	0.0481
mmu-miR-466q	Erc1	111173	NM_053204	1	9	4868	4860	0.0183
mmu-miR-466q	Ercc8	71991	NM_028042	1	9	1303	1295	0.0033
mmu-miR-466q	Ermp1	226090	NM_001081213	1	8	4054	4047	0.0394
mmu-miR-466q	Ero1lb	67475	NM_026184	1	10	3486	3477	0.0025
mmu-miR-466q	Etv3	27049	NM_001083318	1	17	2214	2198	0.0000
mmu-miR-466q	Etv3	27049	NM_012051	1	17	2211	2195	0.0000
mmu-miR-466q	Eva1a	232146	NM_145570	1	8	847	840	0.0142
mmu-miR-466q	Exog	208194	NM_172456	1	8	1191	1184	0.0403
mmu-miR-466q	Exog	208194	NM_001172136	1	8	1226	1219	0.0403
mmu-miR-466q	F2rl1	14063	NM_007974	1	15	1404	1390	0.0000
mmu-miR-466q	Fabp12	75497	NM_029310	1	8	2054	2047	0.0275
mmu-miR-466q	Fam114a1	68303	NM_026667	1	8	2328	2321	0.0176
mmu-miR-466q	Fam131c	277743	NM_001085513	1	7	1070	1064	0.0317
mmu-miR-466q	Fam169b	434197	NM_001013811	1	9	1791	1783	0.0068
mmu-miR-466q	Fam177a	73385	NM_028527	1	8	3071	3064	0.0466
mmu-miR-466q	Fam178a	226151	NM_001081225	1	15	4602	4588	0.0000
mmu-miR-466q	Fam189b	68521	NM_001014995	1	7	2601	2595	0.0341
mmu-miR-466q	Fam192a	102122	NM_028221	1	7	1202	1196	0.0424
mmu-miR-466q	Fam198b	68659	NM_133187	1	9	5286	5278	0.0181
mmu-miR-466q	Fam53c	66306	NM_175104	1	10	2136	2127	0.0028
mmu-miR-466q	Fam69c	240479	NM_173770	1	15	1888	1874	0.0000
mmu-miR-466q	Fam89b	17826	NM_023166	1	9	874	866	0.0020
mmu-miR-466q	Fam89b	17826	NM_181452	1	9	913	905	0.0020
mmu-miR-466q	Fbxl17	50758	NM_015794	1	13	6121	6109	0.0002
mmu-miR-466q	Fbxo30	71865	NM_027968	1	8	2690	2683	0.0381
mmu-miR-466q	Fbxo30	71865	NM_001168297	1	8	2656	2649	0.0381
mmu-miR-466q	Fbxo33	70611	NM_001033156	1	8	3201	3194	0.0264
mmu-miR-466q	Fcho2	218503	NM_172591	1	8	2811	2804	0.0355
mmu-miR-466q	Fgfrl1	116701	NM_001164259	1	8	1889	1882	0.0092
mmu-miR-466q	Fgfrl1	116701	NM_054071	1	8	2162	2155	0.0092
mmu-miR-466q	Fibcd1	98970	NM_178887	1	9	4697	4689	0.0120
mmu-miR-466q	Fig4	103199	NM_133999	1	11	3096	3086	0.0001
mmu-miR-466q	Filip1l	78749	NM_001040397	1	8	3772	3765	0.0054
mmu-miR-466q	Filip1l	78749	NM_001177871	1	8	3079	3072	0.0054
mmu-miR-466q	Fmod	14264	NM_021355	1	9	2487	2479	0.0063
mmu-miR-466q	Fosl2	14284	NM_008037	1	9	4666	4658	0.0177
mmu-miR-466q	Foxf2	14238	NM_010225	1	7	1710	1704	0.0454
mmu-miR-466q	Foxj3	230700	NM_172699	1	8	3951	3944	0.0415
mmu-miR-466q	Foxk1	17425	NM_199068	1	11	6214	6204	0.0013
mmu-miR-466q	Foxp3	20371	NM_001199348	1	8	2118	2111	0.0330
mmu-miR-466q	Foxp3	20371	NM_054039	1	8	2193	2186	0.0330
mmu-miR-466q	Foxp3	20371	NM_001199347	1	8	2260	2253	0.0330
mmu-miR-466q	Frat1	14296	NM_008043	1	8	1871	1864	0.0240
mmu-miR-466q	Frmd4a	209630	NM_001177843	1	9	4853	4845	0.0118
mmu-miR-466q	Frmd4a	209630	NM_001177844	1	9	3909	3901	0.0114
mmu-miR-466q	Frmd4a	209630	NM_172475	1	9	4411	4403	0.0114
mmu-miR-466q	Frmd8	67457	NM_026169	1	8	2743	2736	0.0248
mmu-miR-466q	Frrs1	20321	NM_009146	1	8	2443	2436	0.0089
mmu-miR-466q	Frrs1	20321	NM_001113478	1	8	2481	2474	0.0089
mmu-miR-466q	Fsd1l	319636	NM_001195284	1	11	5403	5393	0.0014
mmu-miR-466q	Fstl5	213262	NM_001253719	1	8	4245	4238	0.0278
mmu-miR-466q	Fstl5	213262	NM_178673	1	8	4505	4498	0.0278
mmu-miR-466q	Fuk	234730	NM_172283	1	7	3570	3564	0.0307
mmu-miR-466q	Fzd5	14367	NM_001042659	1	9	5496	5488	0.0163
mmu-miR-466q	Fzd5	14367	NM_022721	1	9	5603	5595	0.0163
mmu-miR-466q	Fzr1	56371	NM_019757	1	10	2230	2221	0.0006
mmu-miR-466q	G3bp2	23881	NM_001080796	1	8	2235	2228	0.0394
mmu-miR-466q	G3bp2	23881	NM_001080797	1	8	2279	2272	0.0394
mmu-miR-466q	G3bp2	23881	NM_011816	1	8	2318	2311	0.0394
mmu-miR-466q	G3bp2	23881	NM_001080794	1	8	2334	2327	0.0394
mmu-miR-466q	G3bp2	23881	NM_001080795	1	8	2219	2212	0.0392
mmu-miR-466q	Gabarapl2	93739	NM_026693	1	7	673	667	0.0316
mmu-miR-466q	Gabrd	14403	NM_008072	1	10	1472	1463	0.0004
mmu-miR-466q	Gabrp	216643	NM_146017	1	11	1584	1574	0.0004
mmu-miR-466q	Gal	14419	NM_010253	1	7	540	534	0.0108
mmu-miR-466q	Galnt9	231605	NM_001122639	1	7	1403	1397	0.0435
mmu-miR-466q	Galnt9	231605	NM_198306	1	7	2743	2737	0.0435
mmu-miR-466q	Galntl6	270049	NM_175032	1	9	4444	4436	0.0119
mmu-miR-466q	Gata5	14464	NM_008093	1	8	2797	2790	0.0268
mmu-miR-466q	Gcdh	270076	NM_001044744	1	7	1881	1875	0.0367
mmu-miR-466q	Gcdh	270076	NM_008097	1	7	1938	1932	0.0367
mmu-miR-466q	Gcgr	14527	NM_008101	1	7	1761	1755	0.0174
mmu-miR-466q	Gdpd2	71584	NM_023608	1	9	2293	2285	0.0024
mmu-miR-466q	Gfra4	14588	NM_001136063	1	7	1417	1411	0.0329
mmu-miR-466q	Gfra4	14588	NM_020014	1	7	1444	1438	0.0329
mmu-miR-466q	Gfra4	14588	NM_001271001	1	7	1350	1344	0.0348
mmu-miR-466q	Gfra4	14588	NM_001271002	1	7	1377	1371	0.0348
mmu-miR-466q	Gga1	106039	NM_145929	1	9	2712	2704	0.0028
mmu-miR-466q	Gk5	235533	NM_177352	1	8	1842	1835	0.0177
mmu-miR-466q	Gldn	235379	NM_177350	1	8	4043	4036	0.0442
mmu-miR-466q	Gm10406	100038847	NM_001164727	1	8	906	899	0.0171
mmu-miR-466q	Gm10408	100041840	NM_001256501	1	8	771	764	0.0128
mmu-miR-466q	Gm10465	100038648	XM_003084912	1	9	2278	2270	0.0081
mmu-miR-466q	Gm10465	100038648	XM_003085818	1	9	2278	2270	0.0081
mmu-miR-466q	Gm11292	193453	XM_003084913	1	7	705	699	0.0474
mmu-miR-466q	Gm14137	623781	NM_001039223	1	15	2175	2161	0.0000
mmu-miR-466q	Gm16340	100504287	XM_003946458	1	7	306	300	0.0192
mmu-miR-466q	Gm16340	100504287	XM_003084464	1	7	1435	1429	0.0148
mmu-miR-466q	Gm2016	100039042	XM_003946423	1	8	684	677	0.0047
mmu-miR-466q	Gm2016	100039042	NM_001122662	1	8	1174	1167	0.0127
mmu-miR-466q	Gm2022	100039052	NM_001177574	1	8	1152	1145	0.0139
mmu-miR-466q	Gm21464	100862085	XM_003688935	1	8	1451	1444	0.0399
mmu-miR-466q	Gm266	212539	NM_001033248	1	8	963	956	0.0087
mmu-miR-466q	Gm2897	100040671	NM_001177715	1	8	931	924	0.0162
mmu-miR-466q	Gm3005	100040859	XM_003945526	1	7	692	686	0.0107
mmu-miR-466q	Gm3259	100041296	NM_001270456	1	7	2172	2166	0.0381
mmu-miR-466q	Gm3317	666329	NM_001242941	1	8	692	685	0.0160
mmu-miR-466q	Gm3494	100041735	NM_001256885	1	8	692	685	0.0160
mmu-miR-466q	Gm3500	100041678	NM_001256886	1	8	931	924	0.0172
mmu-miR-466q	Gm3558	100041874	NM_001270842	1	8	1005	998	0.0175
mmu-miR-466q	Gm3667	100042100	XM_003084981	1	8	708	701	0.0063
mmu-miR-466q	Gm3667	100042100	XM_003084980	1	8	798	791	0.0063
mmu-miR-466q	Gm3696	100042149	NM_001024712	1	8	905	898	0.0200
mmu-miR-466q	Gm3739	100042235	XM_003084982	1	8	702	695	0.0171
mmu-miR-466q	Gm3739	100042235	XM_003688924	1	8	714	707	0.0171
mmu-miR-466q	Gm4981	245263	NM_001034869	1	7	1248	1242	0.0399
mmu-miR-466q	Gm5097	329055	XM_991957	1	7	2006	2000	0.0486
mmu-miR-466q	Gm5460	432838	NM_001034880	1	8	1252	1245	0.0145
mmu-miR-466q	Gm5662	435337	NM_001013824	1	8	1171	1164	0.0139
mmu-miR-466q	Gm5796	545007	NM_001029930	1	8	764	757	0.0172
mmu-miR-466q	Gm6792	627821	NM_001177416	1	7	842	836	0.0223
mmu-miR-466q	Gm6792	627821	NM_001177417	1	7	661	655	0.0223
mmu-miR-466q	Gm8300	666806	NM_001177565	1	8	1186	1179	0.0142
mmu-miR-466q	Gm996	381353	NM_001005424	1	8	4447	4440	0.0238
mmu-miR-466q	Gng10	14700	NM_025277	1	9	328	320	0.0032
mmu-miR-466q	Gnpat	14712	NM_010322	1	7	2600	2594	0.0443
mmu-miR-466q	Golga7b	71146	NM_001141983	1	8	1888	1881	0.0285
mmu-miR-466q	Golga7b	71146	NM_027694	1	8	1879	1872	0.0285
mmu-miR-466q	Gosr2	56494	NM_019650	1	9	2793	2785	0.0091
mmu-miR-466q	Gpatch2	67769	NM_026367	1	9	4470	4462	0.0109
mmu-miR-466q	Gpbp1	73274	NM_001122963	1	8	3194	3187	0.0123
mmu-miR-466q	Gpbp1	73274	NM_028487	1	8	3254	3247	0.0123
mmu-miR-466q	Gpc6	23888	NM_011821	1	9	6607	6599	0.0168
mmu-miR-466q	Gpc6	23888	NM_001079844	1	9	6637	6629	0.0168
mmu-miR-466q	Gpd1l	333433	NM_175380	1	8	1580	1573	0.0457
mmu-miR-466q	Gpr126	215798	NM_001002268	1	9	4657	4649	0.0109
mmu-miR-466q	Gpr157	269604	NM_177366	1	9	3015	3007	0.0133
mmu-miR-466q	Gpr183	321019	NM_183031	1	8	2439	2432	0.0257
mmu-miR-466q	Gpr26	233919	NM_173410	1	8	2698	2691	0.0199
mmu-miR-466q	Grik2	14806	NM_010349	1	8	4462	4455	0.0278
mmu-miR-466q	Grik2	14806	NM_001111268	1	8	4375	4368	0.0248
mmu-miR-466q	Grik3	14807	NM_001081097	1	15	4923	4909	0.0000
mmu-miR-466q	Grlf1	232906	NM_172739	1	10	6114	6105	0.0030
mmu-miR-466q	Grm5	108071	NM_001081414	1	9	8006	7998	0.0159
mmu-miR-466q	Grm5	108071	NM_001143834	1	9	8102	8094	0.0159
mmu-miR-466q	Gskip	66787	NM_178613	1	8	2647	2640	0.0339
mmu-miR-466q	Gsta3	14859	NM_010356	1	9	1155	1147	0.0023
mmu-miR-466q	Gsta3	14859	NM_001077353	1	9	1250	1242	0.0023
mmu-miR-466q	Gucd1	68778	NM_175133	1	8	1632	1625	0.0314
mmu-miR-466q	Gucy1a2	234889	NM_001033322	1	12	6920	6909	0.0007
mmu-miR-466q	Harbi1	241547	NM_178724	1	9	1572	1564	0.0032
mmu-miR-466q	Haus8	76478	NM_029621	1	7	1558	1552	0.0173
mmu-miR-466q	Haus8	76478	NM_001163042	1	7	1561	1555	0.0173
mmu-miR-466q	Hectd3	76608	NM_175244	1	9	4020	4012	0.0074
mmu-miR-466q	Hmg20a	66867	NM_025812	1	10	1168	1159	0.0023
mmu-miR-466q	Homer2	26557	NM_001164086	1	15	5474	5460	0.0000
mmu-miR-466q	Homer2	26557	NM_001164087	1	15	5490	5476	0.0000
mmu-miR-466q	Homer2	26557	NM_011983	1	15	5507	5493	0.0000
mmu-miR-466q	Hook3	320191	NM_207659	1	9	8350	8342	0.0391
mmu-miR-466q	Hoxb9	15417	NM_008270	1	8	2330	2323	0.0263
mmu-miR-466q	Hs3st3b1	54710	NM_018805	1	15	5240	5226	0.0000
mmu-miR-466q	Hsd17b7	15490	NM_010476	1	13	1236	1224	0.0001
mmu-miR-466q	Hsfy2	71066	NM_027661	1	7	1395	1389	0.0094
mmu-miR-466q	Hspa1b	15511	NM_010478	1	7	2403	2397	0.0389
mmu-miR-466q	Ifitm10	320802	NM_177265	1	10	2856	2847	0.0023
mmu-miR-466q	Ifrd2	15983	NM_025903	1	7	1677	1671	0.0290
mmu-miR-466q	Ift52	245866	NM_172150	1	8	1712	1705	0.0118
mmu-miR-466q	Ift57	73916	NM_028680	1	8	2374	2367	0.0182
mmu-miR-466q	Igf1r	16001	NM_010513	1	9	7925	7917	0.0273
mmu-miR-466q	Igf2bp1	140486	NM_009951	1	15	5388	5374	0.0000
mmu-miR-466q	Igfbp4	16010	NM_010517	1	15	1143	1129	0.0000
mmu-miR-466q	Il19	329244	NM_001009940	1	7	949	943	0.0321
mmu-miR-466q	Il20rb	213208	NM_001033543	1	9	1196	1188	0.0054
mmu-miR-466q	Ilkap	67444	NM_023343	1	7	1310	1304	0.0068
mmu-miR-466q	Inf2	70435	NM_198411	1	9	4544	4536	0.0026
mmu-miR-466q	Insc	233752	NM_173767	1	9	1918	1910	0.0017
mmu-miR-466q	Insig1	231070	NM_153526	1	8	1653	1646	0.0280
mmu-miR-466q	Ipcef1	320495	NM_001170802	1	9	2336	2328	0.0079
mmu-miR-466q	Ipcef1	320495	NM_001170801	1	9	2348	2340	0.0079
mmu-miR-466q	Irf2bp2	270110	NM_001164598	1	8	2746	2739	0.0421
mmu-miR-466q	Irs4	16370	NM_010572	1	14	5061	5048	0.0000
mmu-miR-466q	Isx	71597	NM_027837	1	7	1605	1599	0.0361
mmu-miR-466q	Itk	16428	NM_010583	1	8	3974	3967	0.0346
mmu-miR-466q	Itpka	228550	NM_146125	1	7	1473	1467	0.0233
mmu-miR-466q	Itpr2	16439	NM_010586	1	9	11720	11712	0.0128
mmu-miR-466q	Itpr2	16439	NM_019923	1	9	11819	11811	0.0128
mmu-miR-466q	Itsn2	20403	NM_011365	1	7	5700	5694	0.0457
mmu-miR-466q	Itsn2	20403	NM_001198968	1	7	5781	5775	0.0457
mmu-miR-466q	Iws1	73473	NM_173441	1	10	8490	8481	0.0067
mmu-miR-466q	Jak3	16453	NM_010589	1	7	3665	3659	0.0263
mmu-miR-466q	Jmy	57748	NM_021310	1	9	4025	4017	0.0201
mmu-miR-466q	Jrk	16469	NM_008415	1	8	4218	4211	0.0498
mmu-miR-466q	Kat6a	244349	NM_001081149	1	8	7741	7734	0.0392
mmu-miR-466q	Katnal1	231912	NM_153572	1	10	4382	4373	0.0043
mmu-miR-466q	Kazn	71529	NM_001109684	1	14	1555	1542	0.0000
mmu-miR-466q	Kazn	71529	NM_001109685	1	14	1573	1560	0.0000
mmu-miR-466q	Kcna2	16490	NM_008417	1	9	9639	9631	0.0352
mmu-miR-466q	Kcnab2	16498	NM_001252654	1	8	1676	1669	0.0344
mmu-miR-466q	Kcnab2	16498	NM_001252655	1	8	1705	1698	0.0344
mmu-miR-466q	Kcnab2	16498	NM_010598	1	8	1718	1711	0.0344
mmu-miR-466q	Kcnab2	16498	NM_001252656	1	8	1747	1740	0.0344
mmu-miR-466q	Kcnj12	16515	NM_001267593	1	12	3663	3652	0.0002
mmu-miR-466q	Kcnj12	16515	NM_010603	1	12	3835	3824	0.0002
mmu-miR-466q	Kcnj4	16520	NM_008427	1	7	1959	1953	0.0440
mmu-miR-466q	Kcnk5	16529	NM_021542	1	8	2776	2769	0.0230
mmu-miR-466q	Kcnn1	84036	NM_032397	1	10	4038	4029	0.0022
mmu-miR-466q	Kcnq2	16536	NM_001003825	1	7	2638	2632	0.0356
mmu-miR-466q	Kcnq2	16536	NM_001003824	1	7	2653	2647	0.0356
mmu-miR-466q	Kcnq2	16536	NM_001006674	1	7	2100	2094	0.0364
mmu-miR-466q	Kcnq2	16536	NM_001006669	1	7	2545	2539	0.0356
mmu-miR-466q	Kcnq2	16536	NM_001006668	1	7	2617	2611	0.0356
mmu-miR-466q	Kcnq2	16536	NM_001006675	1	10	2632	2623	0.0009
mmu-miR-466q	Kctd10	330171	NM_001159941	1	8	1210	1203	0.0311
mmu-miR-466q	Kctd10	330171	NM_026145	1	8	1207	1200	0.0311
mmu-miR-466q	Kctd7	212919	NM_172509	1	8	3335	3328	0.0477
mmu-miR-466q	Kif1a	16560	NM_001110315	1	10	6635	6626	0.0029
mmu-miR-466q	Kif1a	16560	NM_008440	1	10	6659	6650	0.0029
mmu-miR-466q	Kif5c	16574	NM_008449	1	9	3378	3370	0.0138
mmu-miR-466q	Kirrel	170643	NM_130867	1	9	6724	6716	0.0172
mmu-miR-466q	Kirrel	170643	NM_001170985	1	9	6727	6719	0.0172
mmu-miR-466q	Klf12	16597	NM_010636	1	9	5258	5250	0.0170
mmu-miR-466q	Klhdc1	271005	NM_178253	1	8	1557	1550	0.0097
mmu-miR-466q	Klhl12	240756	NM_153128	1	9	1882	1874	0.0054
mmu-miR-466q	Klhl34	245683	NM_001081667	1	18	2399	2382	0.0000
mmu-miR-466q	Klra21	93968	NM_053151	1	7	1064	1058	0.0144
mmu-miR-466q	Kmt2c	231051	NM_001081383	1	9	16468	16460	0.0071
mmu-miR-466q	Kntc1	208628	NM_001042421	1	7	6951	6945	0.0117
mmu-miR-466q	Kpnb1	16211	NM_008379	1	8	3021	3014	0.0443
mmu-miR-466q	Krtap1-4	629873	NM_001039502	1	7	973	967	0.0308
mmu-miR-466q	L2hgdh	217666	NM_145443	1	11	2335	2325	0.0004
mmu-miR-466q	Lair1	52855	NM_178611	1	8	2893	2886	0.0392
mmu-miR-466q	Lair1	52855	NM_001113474	1	8	3223	3216	0.0392
mmu-miR-466q	Lancl2	71835	NM_133737	1	8	2503	2496	0.0256
mmu-miR-466q	Larp1	73158	NM_028451	1	8	4644	4637	0.0487
mmu-miR-466q	Lck	16818	NM_010693	1	7	1806	1800	0.0273
mmu-miR-466q	Lck	16818	NM_001162432	1	7	1709	1703	0.0273
mmu-miR-466q	Lck	16818	NM_001162433	1	7	1751	1745	0.0273
mmu-miR-466q	Lcor	212391	NM_172154	1	7	4290	4284	0.0301
mmu-miR-466q	Lect1	16840	NM_010701	1	7	1307	1301	0.0165
mmu-miR-466q	Leng8	232798	NM_172736	1	9	4274	4266	0.0098
mmu-miR-466q	Leprot	230514	NM_175036	1	9	484	476	0.0053
mmu-miR-466q	Lgals3	16854	NM_010705	1	7	1143	1137	0.0293
mmu-miR-466q	Lgals3	16854	NM_001145953	1	7	1170	1164	0.0293
mmu-miR-466q	Limd1	29806	NM_013860	1	8	2724	2717	0.0348
mmu-miR-466q	Lin54	231506	NM_172714	1	8	4053	4046	0.0307
mmu-miR-466q	Lin54	231506	NM_001115010	1	8	4185	4178	0.0307
mmu-miR-466q	Llgl1	16897	NM_001159405	1	12	4193	4182	0.0001
mmu-miR-466q	Llgl1	16897	NM_008502	1	12	4274	4263	0.0001
mmu-miR-466q	Llgl1	16897	NM_001159404	1	12	4280	4269	0.0001
mmu-miR-466q	LOC100861615	100861615	NM_001270812	1	8	757	750	0.0199
mmu-miR-466q	LOC100862597	100862597	XM_003689310	1	7	2089	2083	0.0456
mmu-miR-466q	LOC101055802	101055802	XM_003945628	1	9	1150	1142	0.0079
mmu-miR-466q	LOC101056021	101056021	XM_003945459	1	7	1327	1321	0.0492
mmu-miR-466q	LOC101056021	101056021	XM_003945849	1	7	1327	1321	0.0492
mmu-miR-466q	LOC101056336	101056336	XM_003946168	1	8	898	891	0.0126
mmu-miR-466q	LOC101056638	101056638	XM_003946112	1	8	636	629	0.0193
mmu-miR-466q	Lonrf3	74365	NM_028894	1	9	5984	5976	0.0187
mmu-miR-466q	Lpp	210126	NM_001145954	1	9	12163	12155	0.0494
mmu-miR-466q	Lpp	210126	NM_001145952	1	9	12749	12741	0.0494
mmu-miR-466q	Lpp	210126	NM_178665	1	9	12956	12948	0.0494
mmu-miR-466q	Lpxn	107321	NM_134152	1	7	1457	1451	0.0273
mmu-miR-466q	Lrp8	16975	NM_001080926	1	11	5637	5627	0.0011
mmu-miR-466q	Lrrk1	233328	NM_146191	1	8	7255	7248	0.0179
mmu-miR-466q	Lsm6	78651	NM_030145	1	8	1463	1456	0.0497
mmu-miR-466q	Lsm6	78651	NM_001191004	1	8	1562	1555	0.0497
mmu-miR-466q	Ltf	17002	NM_008522	1	17	2663	2647	0.0000
mmu-miR-466q	Lyrm4	380840	NM_201358	1	8	1420	1413	0.0158
mmu-miR-466q	Lyrm9	66274	NM_001076681	1	11	2809	2799	0.0011
mmu-miR-466q	Malt1	240354	NM_172833	1	13	3937	3925	0.0000
mmu-miR-466q	Man1a2	17156	NM_010763	1	9	7526	7518	0.0205
mmu-miR-466q	Manf	74840	NM_029103	1	9	1361	1353	0.0062
mmu-miR-466q	Map3k13	71751	NM_172821	1	9	6015	6007	0.0145
mmu-miR-466q	Map6	17760	NM_001048167	1	9	4207	4199	0.0102
mmu-miR-466q	Map6d1	208158	NM_198599	1	8	3085	3078	0.0399
mmu-miR-466q	Mapk11	19094	NM_011161	1	8	2406	2399	0.0191
mmu-miR-466q	Mapkapk2	17164	NM_008551	1	8	1700	1693	0.0212
mmu-miR-466q	Marc2	67247	NM_133684	1	7	1442	1436	0.0497
mmu-miR-466q	Mast4	328329	NM_175171	1	8	8466	8459	0.0376
mmu-miR-466q	Mat2a	232087	NM_145569	1	8	1686	1679	0.0225
mmu-miR-466q	Matn1	17180	NM_010769	1	10	1805	1796	0.0004
mmu-miR-466q	Mcur1	76137	NM_001081059	1	8	2032	2025	0.0488
mmu-miR-466q	Me2	107029	NM_145494	1	7	2172	2166	0.0351
mmu-miR-466q	Med11	66172	NM_025397	1	7	643	637	0.0301
mmu-miR-466q	Med29	67224	NM_026042	1	8	2059	2052	0.0232
mmu-miR-466q	Megf11	214058	NM_001134399	1	9	4267	4259	0.0096
mmu-miR-466q	Metap1	75624	NM_175224	1	10	2044	2035	0.0013
mmu-miR-466q	Mettl6	67011	NM_025907	1	7	1663	1657	0.0498
mmu-miR-466q	Micall1	27008	NM_177461	1	9	5632	5624	0.0144
mmu-miR-466q	Milr1	380732	NM_001033435	1	7	1518	1512	0.0453
mmu-miR-466q	Mios	252875	NM_145374	1	7	3406	3400	0.0484
mmu-miR-466q	Mip	17339	NM_008600	1	10	1067	1058	0.0012
mmu-miR-466q	Mixl1	27217	NM_013729	1	8	2249	2242	0.0238
mmu-miR-466q	Mlc1	170790	NM_133241	1	10	1409	1400	0.0011
mmu-miR-466q	Mlph	171531	NM_053015	1	9	4126	4118	0.0096
mmu-miR-466q	Mmaa	109136	NM_133823	1	8	2275	2268	0.0227
mmu-miR-466q	Mme	17380	NM_008604	1	9	3448	3440	0.0072
mmu-miR-466q	Mmp25	240047	NM_001033339	1	8	2484	2477	0.0168
mmu-miR-466q	Mpi	110119	NM_025837	1	7	1393	1387	0.0272
mmu-miR-466q	Mpp2	50997	NM_016695	1	8	1942	1935	0.0353
mmu-miR-466q	Mpzl3	319742	NM_176993	1	8	701	694	0.0435
mmu-miR-466q	Mrgprb1	233231	NM_205810	1	8	3189	3182	0.0447
mmu-miR-466q	Mrgpre	244238	NM_175534	1	9	3526	3518	0.0094
mmu-miR-466q	Mrpl15	27395	NM_001177658	1	8	2453	2446	0.0488
mmu-miR-466q	Mrpl19	56284	NM_026490	1	10	3514	3505	0.0039
mmu-miR-466q	Mrps24	64660	NM_026080	1	15	932	918	0.0000
mmu-miR-466q	Ms4a4d	66607	NM_025658	1	14	1058	1045	0.0000
mmu-miR-466q	Msh4	55993	NM_031870	1	8	3049	3042	0.0046
mmu-miR-466q	Mtl5	17771	NM_001039658	1	8	1158	1151	0.0168
mmu-miR-466q	Mtx3	382793	NM_001162945	1	11	3035	3025	0.0013
mmu-miR-466q	Mup1	17840	NM_001163010	1	7	752	746	0.0087
mmu-miR-466q	Mup2	17841	NM_001045550	1	7	712	706	0.0089
mmu-miR-466q	Myo1f	17916	NM_053214	1	7	3750	3744	0.0235
mmu-miR-466q	Myo5a	17918	NM_010864	1	10	8397	8388	0.0054
mmu-miR-466q	Myog	17928	NM_031189	1	8	1112	1105	0.0120
mmu-miR-466q	Myzap	102371	NM_001033208	1	7	1884	1878	0.0468
mmu-miR-466q	N28178	230085	NM_172690	1	10	1674	1665	0.0019
mmu-miR-466q	Nab1	17936	NM_008667	1	9	2674	2666	0.0128
mmu-miR-466q	Nap1l4	17955	NM_008672	1	9	1559	1551	0.0041
mmu-miR-466q	Napg	108123	NM_028017	1	8	3126	3119	0.0375
mmu-miR-466q	Nav3	260315	NM_001081035	1	7	7667	7661	0.0407
mmu-miR-466q	Ncan	13004	NM_007789	1	8	5031	5024	0.0484
mmu-miR-466q	Ncapd3	78658	NM_178113	1	7	5085	5079	0.0316
mmu-miR-466q	Ncr1	17086	NM_010746	1	11	1422	1412	0.0001
mmu-miR-466q	Nde1	67203	NM_001114085	1	7	1611	1605	0.0355
mmu-miR-466q	Neu1	18010	NM_010893	1	8	1818	1811	0.0369
mmu-miR-466q	Neu3	50877	NM_016720	1	8	2832	2825	0.0274
mmu-miR-466q	Neurl1b	240055	NM_001081656	1	15	5805	5791	0.0000
mmu-miR-466q	Nfil3	18030	NM_017373	1	9	1850	1842	0.0011
mmu-miR-466q	Nfs1	18041	NM_010911	1	7	1484	1478	0.0375
mmu-miR-466q	Nfyc	18046	NM_008692	1	7	1856	1850	0.0454
mmu-miR-466q	Nfyc	18046	NM_001048168	1	7	1783	1777	0.0454
mmu-miR-466q	Nhsl1	215819	NM_173390	1	11	5884	5874	0.0005
mmu-miR-466q	Nhsl1	215819	NM_001163592	1	11	5361	5351	0.0005
mmu-miR-466q	Nhsl2	100042480	NM_001163610	1	9	11799	11791	0.0342
mmu-miR-466q	Nipal2	223473	NM_145469	1	9	1270	1262	0.0101
mmu-miR-466q	Nlgn2	216856	NM_198862	1	9	3471	3463	0.0080
mmu-miR-466q	Nme1	18102	NM_008704	1	7	1039	1033	0.0283
mmu-miR-466q	Noc4l	100608	NM_153570	1	8	2035	2028	0.0068
mmu-miR-466q	Nphs1	54631	NM_019459	1	15	5596	5582	0.0000
mmu-miR-466q	Nppc	18159	NM_010933	1	7	558	552	0.0316
mmu-miR-466q	Nptx1	18164	NM_008730	1	10	2809	2800	0.0036
mmu-miR-466q	Npy5r	18168	NM_016708	1	7	1554	1548	0.0461
mmu-miR-466q	Nr3c1	14815	NM_008173	1	9	3724	3716	0.0150
mmu-miR-466q	Nras	18176	NM_010937	1	15	3096	3082	0.0000
mmu-miR-466q	Nrg3	18183	NM_008734	1	9	3214	3206	0.0060
mmu-miR-466q	Nrg3	18183	NM_001190188	1	9	3166	3158	0.0060
mmu-miR-466q	Nrg3	18183	NM_001190187	1	9	3211	3203	0.0060
mmu-miR-466q	Nrip3	78593	NM_020610	1	8	1859	1852	0.0465
mmu-miR-466q	Nrsn2	228777	NM_001009948	1	9	1121	1113	0.0030
mmu-miR-466q	Nudcd3	209586	NM_173748	1	12	3075	3064	0.0002
mmu-miR-466q	Nudt18	213484	NM_153136	1	15	3433	3419	0.0000
mmu-miR-466q	Nupl1	71844	NM_170591	1	9	2367	2359	0.0020
mmu-miR-466q	Nwd1	319555	NM_176940	1	9	7107	7099	0.0109
mmu-miR-466q	Nynrin	277154	NM_001040072	1	10	5999	5990	0.0017
mmu-miR-466q	Oard1	106821	NM_207219	1	7	1019	1013	0.0289
mmu-miR-466q	Ociad1	68095	NM_001159887	1	9	1018	1010	0.0023
mmu-miR-466q	Ociad1	68095	NM_001159888	1	9	1063	1055	0.0025
mmu-miR-466q	Ociad1	68095	NM_023429	1	9	1171	1163	0.0023
mmu-miR-466q	Ociad2	433904	NM_026950	1	8	1982	1975	0.0236
mmu-miR-466q	Opa1	74143	NM_133752	1	8	3774	3767	0.0427
mmu-miR-466q	Opa1	74143	NM_001199177	1	8	3828	3821	0.0427
mmu-miR-466q	Opn4	30044	NM_001128599	1	8	2161	2154	0.0102
mmu-miR-466q	Oprk1	18387	NM_011011	1	9	4017	4009	0.0127
mmu-miR-466q	Oprk1	18387	NM_001204371	1	9	4047	4039	0.0127
mmu-miR-466q	Orc3	50793	NM_001159563	1	10	2997	2988	0.0039
mmu-miR-466q	Orc3	50793	NM_015824	1	10	3000	2991	0.0039
mmu-miR-466q	Orc5	26429	NM_011959	1	7	1918	1912	0.0408
mmu-miR-466q	Orm1	18405	NM_008768	1	7	719	713	0.0068
mmu-miR-466q	Orm2	18406	NM_011016	1	7	725	719	0.0068
mmu-miR-466q	Orm3	18407	NM_013623	1	7	723	717	0.0069
mmu-miR-466q	Osgepl1	72085	NM_028091	1	8	1619	1612	0.0124
mmu-miR-466q	Ostm1	14628	NM_172416	1	11	2953	2943	0.0005
mmu-miR-466q	Otud7b	229603	NM_001025614	1	9	5559	5551	0.0195
mmu-miR-466q	Otud7b	229603	NM_001025613	1	9	5617	5609	0.0195
mmu-miR-466q	Pa2g4	18813	NM_011119	1	8	2212	2205	0.0172
mmu-miR-466q	Pafah2	100163	NM_133880	1	8	2790	2783	0.0280
mmu-miR-466q	Pan3	72587	NM_028291	1	8	3130	3123	0.0317
mmu-miR-466q	Pard3	93742	NM_033620	1	8	4701	4694	0.0231
mmu-miR-466q	Pard3	93742	NM_001013581	1	9	2993	2985	0.0013
mmu-miR-466q	Pard3b	72823	NM_001081050	1	15	5132	5118	0.0000
mmu-miR-466q	Pard6b	58220	NM_021409	1	8	1458	1451	0.0301
mmu-miR-466q	Pcdh18	73173	NM_130448	1	9	4789	4781	0.0050
mmu-miR-466q	Pcgf3	69587	NM_172716	1	9	3050	3042	0.0102
mmu-miR-466q	Pclo	26875	NM_001110796	1	9	15216	15208	0.0075
mmu-miR-466q	Pcsk2	18549	NM_008792	1	9	4056	4048	0.0095
mmu-miR-466q	Pde1a	18573	NM_016744	1	9	2749	2741	0.0096
mmu-miR-466q	Pde1a	18573	NM_001159582	1	9	2954	2946	0.0096
mmu-miR-466q	Pde1c	18575	NM_001159956	1	11	3348	3338	0.0005
mmu-miR-466q	Pde1c	18575	NM_001159955	1	11	3491	3481	0.0005
mmu-miR-466q	Pde1c	18575	NM_011054	1	11	3906	3896	0.0005
mmu-miR-466q	Pde6d	18582	NM_008801	1	9	621	613	0.0019
mmu-miR-466q	Pde9a	18585	NM_008804	1	9	1680	1672	0.0015
mmu-miR-466q	Pdk2	18604	NM_133667	1	9	2108	2100	0.0036
mmu-miR-466q	Pdp2	382051	NM_001024606	1	9	3467	3459	0.0066
mmu-miR-466q	Pdxdc1	94184	NM_001039533	1	8	3104	3097	0.0135
mmu-miR-466q	Pdzd4	245469	NM_001029868	1	9	3080	3072	0.0039
mmu-miR-466q	Peg3	18616	NM_008817	1	8	5802	5795	0.0233
mmu-miR-466q	Pet100	100503890	NM_001195244	1	8	954	947	0.0142
mmu-miR-466q	Pfkfb2	18640	NM_001162416	1	9	2251	2243	0.0033
mmu-miR-466q	Pfkfb2	18640	NM_008825	1	9	2415	2407	0.0212
mmu-miR-466q	Pgm5	226041	NM_175013	1	13	4794	4782	0.0001
mmu-miR-466q	Pgpep1	66522	NM_023217	1	9	3755	3747	0.0157
mmu-miR-466q	Pgr	18667	NM_008829	1	9	3627	3619	0.0132
mmu-miR-466q	Phf11d	219132	NM_199015	1	8	1374	1367	0.0249
mmu-miR-466q	Phf20l1	239510	NM_001081409	1	9	4522	4514	0.0126
mmu-miR-466q	Phldb2	208177	NM_153412	1	9	4051	4043	0.0059
mmu-miR-466q	Phldb2	208177	NM_001252442	1	9	4210	4202	0.0059
mmu-miR-466q	Piga	18700	NM_011081	1	9	2386	2378	0.0077
mmu-miR-466q	Pigu	228812	NM_001004721	1	7	1555	1549	0.0172
mmu-miR-466q	Pip4k2a	18718	NM_008845	1	8	1561	1554	0.0319
mmu-miR-466q	Pitpnb	56305	NM_019640	1	8	1021	1014	0.0285
mmu-miR-466q	Pja2	224938	NM_144859	1	8	3120	3113	0.0361
mmu-miR-466q	Pja2	224938	NM_001025309	1	8	3306	3299	0.0361
mmu-miR-466q	Pkib	18768	NM_001190402	1	9	1474	1466	0.0180
mmu-miR-466q	Pkib	18768	NM_008863	1	9	1484	1476	0.0180
mmu-miR-466q	Pkib	18768	NM_001039050	1	9	1570	1562	0.0180
mmu-miR-466q	Pkib	18768	NM_001039052	1	9	1236	1228	0.0180
mmu-miR-466q	Pkib	18768	NM_001039053	1	9	1272	1264	0.0180
mmu-miR-466q	Pkib	18768	NM_001039051	1	9	1376	1368	0.0180
mmu-miR-466q	Pkm	18746	NM_011099	1	7	2319	2313	0.0325
mmu-miR-466q	Pkm	18746	NM_001253883	1	7	2319	2313	0.0325
mmu-miR-466q	Pkp2	67451	NM_026163	1	8	2744	2737	0.0072
mmu-miR-466q	Pla2g2c	18781	NM_008868	1	8	1467	1460	0.0123
mmu-miR-466q	Plcd3	72469	NM_152813	1	7	2617	2611	0.0327
mmu-miR-466q	Plcg1	18803	NM_021280	1	7	4395	4389	0.0236
mmu-miR-466q	Plch2	269615	NM_001113360	1	7	4964	4958	0.0337
mmu-miR-466q	Plcl2	224860	NM_013880	1	7	3798	3792	0.0371
mmu-miR-466q	Pld6	194908	NM_183139	1	9	1243	1235	0.0050
mmu-miR-466q	Plekha5	109135	NM_144920	1	9	4585	4577	0.0048
mmu-miR-466q	Plekhb2	226971	NM_175421	1	9	1188	1180	0.0079
mmu-miR-466q	Plekhm3	241075	NM_001039493	1	9	6135	6127	0.0223
mmu-miR-466q	Plscr4	235527	NM_178711	1	9	1973	1965	0.0065
mmu-miR-466q	Pm20d2	242377	NM_001034867	1	9	4560	4552	0.0149
mmu-miR-466q	Pnkp	59047	NM_021549	1	7	1825	1819	0.0186
mmu-miR-466q	Pnma1	70481	NM_027438	1	7	1880	1874	0.0439
mmu-miR-466q	Pnma2	239157	NM_175498	1	8	4147	4140	0.0423
mmu-miR-466q	Pnmal2	434128	NM_001099636	1	9	2949	2941	0.0067
mmu-miR-466q	Pogk	71592	NM_175170	1	9	6423	6415	0.0193
mmu-miR-466q	Pogk	71592	NM_001142948	1	9	6089	6081	0.0193
mmu-miR-466q	Pogz	229584	NM_001165948	1	8	5456	5449	0.0482
mmu-miR-466q	Pogz	229584	NM_172683	1	8	5483	5476	0.0482
mmu-miR-466q	Ppapdc1b	71910	NM_028000	1	7	966	960	0.0395
mmu-miR-466q	Ppfia3	76787	NM_029741	1	8	3968	3961	0.0140
mmu-miR-466q	Ppfibp2	19024	NM_008905	1	7	3040	3034	0.0324
mmu-miR-466q	Ppic	19038	NM_008908	1	7	736	730	0.0357
mmu-miR-466q	Ppm1h	319468	NM_001110218	1	15	5704	5690	0.0000
mmu-miR-466q	Ppm1l	242083	NM_178726	1	9	2931	2923	0.0085
mmu-miR-466q	Ppp1cb	19046	NM_172707	1	8	1440	1433	0.0397
mmu-miR-466q	Ppp1r21	73825	NM_028658	1	7	2739	2733	0.0401
mmu-miR-466q	Ppp2r3c	59032	NM_021529	1	11	2166	2156	0.0002
mmu-miR-466q	Prdm8	77630	NM_029947	1	8	2352	2345	0.0122
mmu-miR-466q	Prdx6	11758	NM_007453	1	8	1648	1641	0.0243
mmu-miR-466q	Prkab1	19079	NM_031869	1	9	1451	1443	0.0040
mmu-miR-466q	Prkab2	108097	NM_182997	1	15	3969	3955	0.0000
mmu-miR-466q	Prkacb	18749	NM_001164199	1	8	1402	1395	0.0451
mmu-miR-466q	Prkacb	18749	NM_001164200	1	8	1494	1487	0.0451
mmu-miR-466q	Prkacb	18749	NM_001164198	1	8	1529	1522	0.0451
mmu-miR-466q	Prkacb	18749	NM_011100	1	8	1533	1526	0.0451
mmu-miR-466q	Prlr	19116	NM_011169	1	9	6646	6638	0.0291
mmu-miR-466q	Prpf40a	56194	NM_018785	1	7	3277	3271	0.0420
mmu-miR-466q	Prr15	78004	NM_030024	1	8	1358	1351	0.0087
mmu-miR-466q	Prr3	75210	NM_145487	1	8	1866	1859	0.0177
mmu-miR-466q	Prr5l	72446	NM_001110849	1	9	3202	3194	0.0106
mmu-miR-466q	Prr5l	72446	NM_175181	1	9	3288	3280	0.0106
mmu-miR-466q	Prr5l	72446	NM_001083810	1	9	3339	3331	0.0106
mmu-miR-466q	Prrc1	73137	NM_028447	1	11	1905	1895	0.0008
mmu-miR-466q	Prrg3	208748	NM_001081135	1	9	3469	3461	0.0194
mmu-miR-466q	Prune2	353211	NM_181348	1	8	12316	12309	0.0465
mmu-miR-466q	Psca	72373	NM_028216	1	8	678	671	0.0074
mmu-miR-466q	Psmb11	73902	NM_175204	1	8	2060	2053	0.0494
mmu-miR-466q	Psmd14	59029	NM_021526	1	7	1379	1373	0.0190
mmu-miR-466q	Psme3	19192	NM_011192	1	15	2072	2058	0.0000
mmu-miR-466q	Ptcd1	71799	NM_133735	1	10	2748	2739	0.0009
mmu-miR-466q	Pten	19211	NM_008960	1	15	7862	7848	0.0000
mmu-miR-466q	Ptges	64292	NM_022415	1	8	2806	2799	0.0463
mmu-miR-466q	Ptprg	19270	NM_008981	1	10	6629	6620	0.0040
mmu-miR-466q	Ptprn	19275	NM_008985	1	7	3095	3089	0.0305
mmu-miR-466q	Pvrl1	58235	NM_021424	1	15	4390	4376	0.0000
mmu-miR-466q	Pwwp2b	101631	NM_001033206	1	7	2021	2015	0.0458
mmu-miR-466q	Pwwp2b	101631	NM_001098636	1	7	2326	2320	0.0477
mmu-miR-466q	Pycard	66824	NM_023258	1	9	1479	1471	0.0051
mmu-miR-466q	Qsox2	227638	NM_153559	1	7	2420	2414	0.0277
mmu-miR-466q	Rab11fip4	268451	NM_175543	1	11	2174	2164	0.0003
mmu-miR-466q	Rab24	19336	NM_009000	1	9	1217	1209	0.0035
mmu-miR-466q	Rab31	106572	NM_133685	1	8	2482	2475	0.0401
mmu-miR-466q	Rab38	72433	NM_028238	1	8	1269	1262	0.0123
mmu-miR-466q	Rab3c	67295	NM_023852	1	9	4967	4959	0.0287
mmu-miR-466q	Rab3d	19340	NM_031874	1	10	3160	3151	0.0028
mmu-miR-466q	Rab3gap1	226407	NM_178690	1	8	3998	3991	0.0191
mmu-miR-466q	Rab6b	270192	NM_173781	1	9	2717	2709	0.0152
mmu-miR-466q	Rabgap1l	29809	NM_001038621	1	9	4984	4976	0.0190
mmu-miR-466q	Rad51c	114714	NM_053269	1	15	1290	1276	0.0000
mmu-miR-466q	Rai14	75646	NM_001166408	1	8	3197	3190	0.0263
mmu-miR-466q	Rai14	75646	NM_030690	1	8	3283	3276	0.0263
mmu-miR-466q	Ramp1	51801	NM_016894	1	8	1350	1343	0.0276
mmu-miR-466q	Ranbp10	74334	NM_145824	1	8	5134	5127	0.0488
mmu-miR-466q	Rars	104458	NM_025936	1	7	2101	2095	0.0067
mmu-miR-466q	Rasa2	114713	NM_053268	1	9	3177	3169	0.0119
mmu-miR-466q	Rasa3	19414	NM_009025	1	8	3043	3036	0.0222
mmu-miR-466q	Rasal2	226525	NM_177644	1	9	7818	7810	0.0209
mmu-miR-466q	Rasgef1a	70727	NM_027526	1	8	2103	2096	0.0257
mmu-miR-466q	Rasgrf2	19418	NM_009027	1	9	5531	5523	0.0152
mmu-miR-466q	Rassf3	192678	NM_138956	1	8	2984	2977	0.0387
mmu-miR-466q	Rassf8	71323	NM_027760	1	7	1474	1468	0.0239
mmu-miR-466q	Rax	19434	NM_013833	1	9	1339	1331	0.0015
mmu-miR-466q	Rbak	57782	NM_001045482	1	10	2544	2535	0.0009
mmu-miR-466q	Rbak	57782	NM_021326	1	10	2644	2635	0.0009
mmu-miR-466q	Rce1	19671	NM_023131	1	7	1009	1003	0.0274
mmu-miR-466q	Rdh14	105014	NM_023697	1	9	1437	1429	0.0016
mmu-miR-466q	Reg3g	19695	NM_011260	1	9	723	715	0.0008
mmu-miR-466q	Relt	320100	NM_177073	1	8	2567	2560	0.0209
mmu-miR-466q	Ret	19713	NM_009050	1	9	5477	5469	0.0080
mmu-miR-466q	Ret	19713	NM_001080780	1	9	6754	6746	0.0133
mmu-miR-466q	Retn	57264	NM_022984	1	8	1101	1094	0.0108
mmu-miR-466q	Rfc1	19687	NM_011258	1	8	4272	4265	0.0185
mmu-miR-466q	Rfx6	320995	NM_177306	1	7	2972	2966	0.0373
mmu-miR-466q	Rfx6	320995	NM_001159389	1	7	3341	3335	0.0373
mmu-miR-466q	Rgs7	24012	NM_011880	1	9	1880	1872	0.0026
mmu-miR-466q	Rgs7	24012	NM_001199003	1	9	1958	1950	0.0029
mmu-miR-466q	Rhobtb1	69288	NM_001252636	1	10	3562	3553	0.0020
mmu-miR-466q	Rhobtb1	69288	NM_001081347	1	10	3579	3570	0.0020
mmu-miR-466q	Rhobtb1	69288	NM_001252637	1	10	3683	3674	0.0020
mmu-miR-466q	Rhobtb1	69288	NM_001252638	1	10	3742	3733	0.0020
mmu-miR-466q	Rhou	69581	NM_133955	1	8	1156	1149	0.0384
mmu-miR-466q	Ribc2	67747	NM_026357	1	7	1406	1400	0.0211
mmu-miR-466q	Ric8b	237422	NM_001013441	1	8	3392	3385	0.0477
mmu-miR-466q	Ric8b	237422	NM_183172	1	8	3512	3505	0.0477
mmu-miR-466q	Rictor	78757	NM_030168	1	10	7930	7921	0.0040
mmu-miR-466q	Ripply3	170765	NM_133229	1	13	836	824	0.0000
mmu-miR-466q	Rit1	19769	NM_001163310	1	8	1002	995	0.0257
mmu-miR-466q	Rit1	19769	NM_009069	1	8	1147	1140	0.0257
mmu-miR-466q	Rmi2	223970	NM_001162932	1	8	1605	1598	0.0485
mmu-miR-466q	Rmnd5a	68477	NM_024288	1	10	2576	2567	0.0043
mmu-miR-466q	Rnaseh2a	69724	NM_027187	1	8	947	940	0.0168
mmu-miR-466q	Rnf126	70294	NM_144528	1	8	1258	1251	0.0087
mmu-miR-466q	Rnf17	30054	NM_001033043	1	7	4934	4928	0.0134
mmu-miR-466q	Rnf38	73469	NM_001038993	1	11	1825	1815	0.0008
mmu-miR-466q	Rnf38	73469	NM_175201	1	11	1855	1845	0.0008
mmu-miR-466q	Rnf40	233900	NM_172281	1	8	3696	3689	0.0148
mmu-miR-466q	Rnmt	67897	NM_001170953	1	9	2138	2130	0.0133
mmu-miR-466q	Rnmt	67897	NM_026440	1	9	2303	2295	0.0133
mmu-miR-466q	Rpf2	67239	NM_023323	1	11	1301	1291	0.0001
mmu-miR-466q	Rpf2	67239	NM_001042556	1	11	1651	1641	0.0001
mmu-miR-466q	Rpl6	19988	NM_011290	1	11	1009	999	0.0001
mmu-miR-466q	Rps13	68052	NM_026533	1	9	555	547	0.0002
mmu-miR-466q	Rps13-ps4	628061	XM_003086703	1	9	472	464	0.0001
mmu-miR-466q	Rps13-ps4	628061	XM_895061	1	9	472	464	0.0001
mmu-miR-466q	Rps6ka2	20112	NM_011299	1	9	4921	4913	0.0114
mmu-miR-466q	Rps6kc1	320119	NM_178775	1	7	3484	3478	0.0449
mmu-miR-466q	Rptor	74370	NM_028898	1	9	5993	5985	0.0081
mmu-miR-466q	Rreb1	68750	NM_001177868	1	8	5454	5447	0.0448
mmu-miR-466q	Rreb1	68750	NM_026830	1	8	5697	5690	0.0448
mmu-miR-466q	Rreb1	68750	NM_001039188	1	8	5729	5722	0.0448
mmu-miR-466q	Rrn3	106298	NM_001039521	1	8	2813	2806	0.0238
mmu-miR-466q	Rundc1	217201	NM_172566	1	8	3022	3015	0.0206
mmu-miR-466q	Ryr3	20192	NM_177652	1	7	14783	14777	0.0443
mmu-miR-466q	S100a4	20198	NM_011311	1	7	460	454	0.0094
mmu-miR-466q	S100a7a	381493	NM_199422	1	10	542	533	0.0003
mmu-miR-466q	S1pr3	13610	NM_010101	1	8	3626	3619	0.0429
mmu-miR-466q	Sap30bp	57230	NM_020483	1	8	1140	1133	0.0173
mmu-miR-466q	Sc5d	235293	NM_172769	1	8	1896	1889	0.0176
mmu-miR-466q	Scn3b	235281	NM_178227	1	9	1902	1894	0.0122
mmu-miR-466q	Scn3b	235281	NM_153522	1	9	2177	2169	0.0118
mmu-miR-466q	Scn3b	235281	NM_001083917	1	9	1812	1804	0.0118
mmu-miR-466q	Scyl3	240880	NM_028776	1	9	2596	2588	0.0064
mmu-miR-466q	Sdccag3	68112	NM_001085408	1	7	1623	1617	0.0475
mmu-miR-466q	Sdccag3	68112	NM_001085407	1	7	1692	1686	0.0475
mmu-miR-466q	Sdccag3	68112	NM_026563	1	7	1842	1836	0.0475
mmu-miR-466q	Sds	231691	NM_145565	1	7	1147	1141	0.0077
mmu-miR-466q	Sec11a	56529	NM_019951	1	7	817	811	0.0286
mmu-miR-466q	Senp1	223870	NM_144851	1	12	5470	5459	0.0002
mmu-miR-466q	Serhl	68607	NM_023475	1	7	1093	1087	0.0191
mmu-miR-466q	Serpinb13	241196	NM_172852	1	9	1384	1376	0.0014
mmu-miR-466q	Serpinb9b	20706	NM_011452	1	7	1767	1761	0.0359
mmu-miR-466q	Sertm1	329641	NM_177854	1	10	2622	2613	0.0021
mmu-miR-466q	Setd1a	233904	NM_178029	1	7	5655	5649	0.0385
mmu-miR-466q	Sf1	22668	NM_001110791	1	16	2462	2447	0.0000
mmu-miR-466q	Sfxn3	94280	NM_001178013	1	13	1397	1385	0.0000
mmu-miR-466q	Sfxn3	94280	NM_001178012	1	13	1421	1409	0.0000
mmu-miR-466q	Sfxn3	94280	NM_053197	1	13	1520	1508	0.0000
mmu-miR-466q	Sgms1	208449	NM_001168526	1	13	3008	2996	0.0000
mmu-miR-466q	Sgms1	208449	NM_144792	1	13	3352	3340	0.0000
mmu-miR-466q	Sgms1	208449	NM_001168525	1	13	3784	3772	0.0000
mmu-miR-466q	Sh2b3	16923	NM_008507	1	7	2090	2084	0.0343
mmu-miR-466q	Sh2d5	230863	NM_001099631	1	9	3103	3095	0.0066
mmu-miR-466q	Shank3	58234	NM_021423	1	11	6127	6117	0.0005
mmu-miR-466q	Sidt1	320007	NM_198034	1	10	4052	4043	0.0014
mmu-miR-466q	Sidt1	320007	NM_001159419	1	10	4067	4058	0.0014
mmu-miR-466q	Siglece	83382	NM_031181	1	7	1821	1815	0.0251
mmu-miR-466q	Siglecg	243958	NM_172900	1	7	2425	2419	0.0165
mmu-miR-466q	Sigmar1	18391	NM_011014	1	14	1514	1501	0.0000
mmu-miR-466q	Sik3	70661	NM_027498	1	9	5037	5029	0.0082
mmu-miR-466q	Slc10a5	241877	NM_001010834	1	9	1514	1506	0.0097
mmu-miR-466q	Slc12a8	171286	NM_001083902	1	9	2926	2918	0.0040
mmu-miR-466q	Slc12a8	171286	NM_134251	1	9	3042	3034	0.0040
mmu-miR-466q	Slc16a2	20502	NM_009197	1	10	3967	3958	0.0022
mmu-miR-466q	Slc1a5	20514	NM_009201	1	12	2602	2591	0.0000
mmu-miR-466q	Slc25a38	208638	NM_144793	1	7	1204	1198	0.0341
mmu-miR-466q	Slc25a39	68066	NM_026542	1	8	1535	1528	0.0069
mmu-miR-466q	Slc25a43	194744	NM_001085497	1	7	1212	1206	0.0064
mmu-miR-466q	Slc26a11	268512	NM_178743	1	10	2510	2501	0.0008
mmu-miR-466q	Slc26a5	80979	NM_030727	1	7	2492	2486	0.0296
mmu-miR-466q	Slc27a2	26458	NM_011978	1	7	2219	2213	0.0190
mmu-miR-466q	Slc28a1	434203	NM_001004184	1	7	2298	2292	0.0479
mmu-miR-466q	Slc31a1	20529	NM_175090	1	8	2141	2134	0.0446
mmu-miR-466q	Slc31a2	20530	NM_025286	1	9	1303	1295	0.0048
mmu-miR-466q	Slc34a1	20505	NM_011392	1	15	2112	2098	0.0000
mmu-miR-466q	Slc35a2	22232	NM_001083937	1	9	2234	2226	0.0044
mmu-miR-466q	Slc35d2	70484	NM_001001321	1	9	1794	1786	0.0048
mmu-miR-466q	Slc35f6	74919	NM_175675	1	8	1665	1658	0.0283
mmu-miR-466q	Slc38a10	72055	NM_024249	1	8	4542	4535	0.0158
mmu-miR-466q	Slc38a10	72055	NM_001164800	1	8	4515	4508	0.0158
mmu-miR-466q	Slc38a10	72055	NM_001164799	1	8	4518	4511	0.0158
mmu-miR-466q	Slc38a10	72055	NM_001164798	1	8	4539	4532	0.0158
mmu-miR-466q	Slc38a3	76257	NM_001199217	1	7	1973	1967	0.0471
mmu-miR-466q	Slc38a3	76257	NM_001199218	1	7	1993	1987	0.0471
mmu-miR-466q	Slc38a3	76257	NM_023805	1	7	2141	2135	0.0471
mmu-miR-466q	Slc39a13	68427	NM_026721	1	8	1289	1282	0.0168
mmu-miR-466q	Slc39a9	328133	NM_026244	1	9	4368	4360	0.0138
mmu-miR-466q	Slc43a1	72401	NM_024497	1	8	2276	2269	0.0085
mmu-miR-466q	Slc43a1	72401	NM_001083809	1	8	2317	2310	0.0085
mmu-miR-466q	Slc43a1	72401	NM_001081349	1	8	2378	2371	0.0085
mmu-miR-466q	Slc43a3	58207	NM_021398	1	7	2503	2497	0.0433
mmu-miR-466q	Slc44a2	68682	NM_152808	1	8	2839	2832	0.0190
mmu-miR-466q	Slc44a2	68682	NM_001199186	1	8	2837	2830	0.0190
mmu-miR-466q	Slc4a11	269356	NM_001081162	1	7	3162	3156	0.0197
mmu-miR-466q	Slc5a1	20537	NM_019810	1	9	3290	3282	0.0065
mmu-miR-466q	Slc6a20b	22599	NM_011731	1	8	2445	2438	0.0177
mmu-miR-466q	Slc6a6	21366	NM_009320	1	9	5378	5370	0.0152
mmu-miR-466q	Slc7a1	11987	NM_007513	1	10	5466	5457	0.0048
mmu-miR-466q	Slc7a4	224022	NM_144852	1	10	2511	2502	0.0012
mmu-miR-466q	Slc9a3r1	26941	NM_012030	1	7	1631	1625	0.0400
mmu-miR-466q	Slc9a9	331004	NM_177909	1	9	2831	2823	0.0053
mmu-miR-466q	Slco5a1	240726	NM_172841	1	9	7016	7008	0.0201
mmu-miR-466q	Smap2	69780	NM_133716	1	8	2480	2473	0.0187
mmu-miR-466q	Smg7	226517	NM_001160257	1	8	3671	3664	0.0351
mmu-miR-466q	Smg7	226517	NM_001160256	1	8	3681	3674	0.0351
mmu-miR-466q	Smg7	226517	NM_001005507	1	8	3669	3662	0.0351
mmu-miR-466q	Smim1	68859	NM_001163721	1	8	692	685	0.0428
mmu-miR-466q	Smim1	68859	NM_001163722	1	8	618	611	0.0428
mmu-miR-466q	Smim18	72632	NM_001206849	1	7	543	537	0.0128
mmu-miR-466q	Smim20	66278	NM_001145433	1	7	397	391	0.0411
mmu-miR-466q	Smim5	66528	NM_183259	1	7	833	827	0.0297
mmu-miR-466q	Snai3	30927	NM_013914	1	10	1291	1282	0.0006
mmu-miR-466q	Snx12	55988	NM_018875	1	7	868	862	0.0219
mmu-miR-466q	Snx3	54198	NM_017472	1	8	1003	996	0.0093
mmu-miR-466q	Sobp	109205	NM_175407	1	9	4247	4239	0.0074
mmu-miR-466q	Spag5	54141	NM_017407	1	8	3601	3594	0.0039
mmu-miR-466q	Spata2	263876	NM_170756	1	8	2750	2743	0.0332
mmu-miR-466q	Spata3	70060	NM_001122732	1	7	1068	1062	0.0252
mmu-miR-466q	Spata3	70060	NM_027300	1	7	1071	1065	0.0252
mmu-miR-466q	Spink8	78709	NM_183136	1	8	554	547	0.0036
mmu-miR-466q	Spr	20751	NM_011467	1	7	961	955	0.0252
mmu-miR-466q	Sprr2e	20759	NM_011471	1	7	563	557	0.0214
mmu-miR-466q	Spry4	24066	NM_011898	1	9	2248	2240	0.0135
mmu-miR-466q	Spsb1	74646	NM_029035	1	8	1803	1796	0.0295
mmu-miR-466q	Srcin1	56013	NM_018873	1	15	6089	6075	0.0000
mmu-miR-466q	Srebf1	20787	NM_011480	1	7	4067	4061	0.0496
mmu-miR-466q	Srms	20811	NM_011481	1	7	2161	2155	0.0374
mmu-miR-466q	Srp9	27058	NM_012058	1	9	993	985	0.0037
mmu-miR-466q	Srpx2	68792	NM_001083895	1	8	2748	2741	0.0148
mmu-miR-466q	Srpx2	68792	NM_026838	1	8	2800	2793	0.0148
mmu-miR-466q	Srsf12	272009	NM_177774	1	8	2121	2114	0.0308
mmu-miR-466q	Srxn1	76650	NM_029688	1	8	2018	2011	0.0330
mmu-miR-466q	Ss18l1	269397	NM_178750	1	9	1683	1675	0.0109
mmu-miR-466q	Ssbp2	66970	NM_024186	1	11	6398	6388	0.0013
mmu-miR-466q	Ssbp2	66970	NM_024272	1	11	6488	6478	0.0013
mmu-miR-466q	Ssbp4	76900	NM_133772	1	7	1420	1414	0.0165
mmu-miR-466q	Ssr1	107513	NM_025965	1	9	1543	1535	0.0313
mmu-miR-466q	St18	240690	NM_001244692	1	8	5016	5009	0.0353
mmu-miR-466q	St18	240690	NM_173868	1	8	4829	4822	0.0353
mmu-miR-466q	St18	240690	NM_001244693	1	8	4938	4931	0.0353
mmu-miR-466q	St8sia1	20449	NM_011374	1	13	4772	4760	0.0001
mmu-miR-466q	Stambp	70527	NM_024239	1	12	1563	1552	0.0000
mmu-miR-466q	Star	20845	NM_011485	1	8	1257	1250	0.0461
mmu-miR-466q	Stard7	99138	NM_139308	1	8	2225	2218	0.0248
mmu-miR-466q	Stat1	20846	NM_009283	1	8	3980	3973	0.0386
mmu-miR-466q	Stat1	20846	NM_001205313	1	8	3947	3940	0.0386
mmu-miR-466q	Stat1	20846	NM_001205314	1	8	3965	3958	0.0386
mmu-miR-466q	Stau1	20853	NM_011490	1	8	2694	2687	0.0186
mmu-miR-466q	Stau1	20853	NM_001109905	1	8	2700	2693	0.0186
mmu-miR-466q	Stau1	20853	NM_001109906	1	8	2718	2711	0.0186
mmu-miR-466q	Stk33	117229	NM_054103	1	7	2324	2318	0.0275
mmu-miR-466q	Stox2	71069	NM_175162	1	9	6453	6445	0.0248
mmu-miR-466q	Stox2	71069	NM_001114311	1	9	7604	7596	0.0239
mmu-miR-466q	Stxbp1	20910	NM_009295	1	8	2264	2257	0.0293
mmu-miR-466q	Stxbp1	20910	NM_001113569	1	8	2395	2388	0.0308
mmu-miR-466q	Sumo1	22218	NM_009460	1	9	688	680	0.0030
mmu-miR-466q	Sumo2	170930	NM_133354	1	7	576	570	0.0358
mmu-miR-466q	Sun1	77053	NM_001256118	1	8	2823	2816	0.0198
mmu-miR-466q	Sun1	77053	NM_001256117	1	8	2985	2978	0.0198
mmu-miR-466q	Sun1	77053	NM_001256116	1	8	3099	3092	0.0198
mmu-miR-466q	Sun1	77053	NM_001256115	1	8	3243	3236	0.0198
mmu-miR-466q	Sun1	77053	NM_024451	1	8	3354	3347	0.0198
mmu-miR-466q	Supt6	20926	NM_009297	1	8	5534	5527	0.0126
mmu-miR-466q	Suv39h2	64707	NM_022724	1	11	3527	3517	0.0007
mmu-miR-466q	Svopl	320590	NM_177200	1	8	2146	2139	0.0120
mmu-miR-466q	Syde1	71709	NM_027875	1	8	3110	3103	0.0151
mmu-miR-466q	Synpo2	118449	NM_080451	1	8	5989	5982	0.0477
mmu-miR-466q	Tacr2	21337	NM_009314	1	7	2099	2093	0.0432
mmu-miR-466q	Tango2	27883	NM_138583	1	9	1168	1160	0.0024
mmu-miR-466q	Tatdn1	69694	NM_175151	1	7	942	936	0.0325
mmu-miR-466q	Tbc1d2b	67016	NM_194334	1	9	5417	5409	0.0114
mmu-miR-466q	Tbpl1	237336	NM_011603	1	8	1213	1206	0.0292
mmu-miR-466q	Tcea2	21400	NM_009326	1	8	1120	1113	0.0025
mmu-miR-466q	Tcf20	21411	NM_001114140	1	8	6165	6158	0.0184
mmu-miR-466q	Tcf7	21414	NM_009331	1	8	1875	1868	0.0193
mmu-miR-466q	Tcte1	21645	NM_013688	1	9	1933	1925	0.0051
mmu-miR-466q	Tef	21685	NM_153484	1	8	2637	2630	0.0477
mmu-miR-466q	Tef	21685	NM_017376	1	8	2730	2723	0.0477
mmu-miR-466q	Tenm3	23965	NM_001145937	1	9	9745	9737	0.0107
mmu-miR-466q	Tenm3	23965	NM_011857	1	9	9793	9785	0.0106
mmu-miR-466q	Terf2	21750	NM_001083118	1	10	2045	2036	0.0010
mmu-miR-466q	Tfdp2	211586	NM_001184709	1	9	5003	4995	0.0214
mmu-miR-466q	Tfdp2	211586	NM_001184708	1	9	5105	5097	0.0214
mmu-miR-466q	Tfdp2	211586	NM_001184706	1	9	5379	5371	0.0214
mmu-miR-466q	Tfdp2	211586	NM_178667	1	9	5380	5372	0.0214
mmu-miR-466q	Tfdp2	211586	NM_001184710	1	9	4879	4871	0.0214
mmu-miR-466q	Tfdp2	211586	NM_001184711	1	9	4986	4978	0.0214
mmu-miR-466q	Tfip11	54723	NM_018783	1	8	2977	2970	0.0111
mmu-miR-466q	Tgif2	228839	NM_173396	1	8	1270	1263	0.0283
mmu-miR-466q	Tgs1	116940	NM_054089	1	9	2808	2800	0.0064
mmu-miR-466q	Thyn1	77862	NM_144543	1	8	922	915	0.0022
mmu-miR-466q	Tiam1	21844	NM_001145887	1	8	2537	2530	0.0305
mmu-miR-466q	Tiam1	21844	NM_001145886	1	8	5604	5597	0.0305
mmu-miR-466q	Tiam1	21844	NM_009384	1	8	5639	5632	0.0305
mmu-miR-466q	Tifab	212937	NM_145976	1	9	2460	2452	0.0094
mmu-miR-466q	Tifab	212937	NM_001168615	1	9	2524	2516	0.0094
mmu-miR-466q	Tigd3	332359	NM_198634	1	8	2008	2001	0.0088
mmu-miR-466q	Tinagl1	94242	NM_023476	1	9	1710	1702	0.0018
mmu-miR-466q	Tinagl1	94242	NM_001168333	1	9	1569	1561	0.0018
mmu-miR-466q	Tirap	117149	NM_001177847	1	9	2836	2828	0.0133
mmu-miR-466q	Tirap	117149	NM_001177846	1	9	2890	2882	0.0133
mmu-miR-466q	Tirap	117149	NM_054096	1	9	2900	2892	0.0133
mmu-miR-466q	Tirap	117149	NM_001177845	1	9	2908	2900	0.0133
mmu-miR-466q	Tmc6	217353	NM_145439	1	8	2884	2877	0.0039
mmu-miR-466q	Tmc7	209760	NM_172476	1	9	4073	4065	0.0087
mmu-miR-466q	Tmem125	230678	NM_172383	1	8	1363	1356	0.0100
mmu-miR-466q	Tmem128	66309	NM_025480	1	8	602	595	0.0086
mmu-miR-466q	Tmem136	235300	NM_001034863	1	9	1826	1818	0.0101
mmu-miR-466q	Tmem139	109218	NM_175408	1	7	743	737	0.0258
mmu-miR-466q	Tmem143	70209	NM_144801	1	7	2137	2131	0.0475
mmu-miR-466q	Tmem170b	621976	NM_001163572	1	9	2541	2533	0.0255
mmu-miR-466q	Tmem178b	434008	NM_001004182	1	9	1374	1366	0.0098
mmu-miR-466q	Tmem18	211986	NM_172049	1	9	2586	2578	0.0094
mmu-miR-466q	Tmem202	73893	NM_178388	1	9	1027	1019	0.0015
mmu-miR-466q	Tmem209	72649	NM_178625	1	8	2684	2677	0.0259
mmu-miR-466q	Tmem216	68642	NM_026798	1	7	894	888	0.0338
mmu-miR-466q	Tmem42	66079	NM_025339	1	7	789	783	0.0319
mmu-miR-466q	Tmem62	96957	NM_175285	1	7	2817	2811	0.0428
mmu-miR-466q	Tmppe	100504715	NM_001200002	1	9	4302	4294	0.0198
mmu-miR-466q	Tnfrsf23	79201	NM_024290	1	10	2760	2751	0.0026
mmu-miR-466q	Tnfsf12	21944	NM_011614	1	7	1386	1380	0.0360
mmu-miR-466q	Tnfsf15	326623	NM_177371	1	9	5481	5473	0.0188
mmu-miR-466q	Tnk1	83813	NM_031880	1	9	3144	3136	0.0040
mmu-miR-466q	Tnrc18	231861	NM_001122730	1	10	9108	9099	0.0013
mmu-miR-466q	Tnrc6b	213988	NM_177124	1	11	6163	6153	0.0028
mmu-miR-466q	Tnrc6b	213988	NM_144812	1	11	6372	6362	0.0028
mmu-miR-466q	Tns4	217169	NM_172564	1	10	3034	3025	0.0024
mmu-miR-466q	Tomm20	67952	NM_024214	1	9	1257	1249	0.0165
mmu-miR-466q	Top3a	21975	NM_009410	1	7	3343	3337	0.0279
mmu-miR-466q	Tpgs2	66648	NM_001142698	1	9	1469	1461	0.0099
mmu-miR-466q	Trappc9	76510	NM_001164641	1	10	3553	3544	0.0015
mmu-miR-466q	Treml2	328833	NM_001033405	1	8	2671	2664	0.0452
mmu-miR-466q	Trib1	211770	NM_144549	1	9	3502	3494	0.0091
mmu-miR-466q	Trim44	80985	NM_020267	1	9	5394	5386	0.0165
mmu-miR-466q	Trim71	636931	NM_001042503	1	14	4552	4539	0.0000
mmu-miR-466q	Triobp	110253	NM_001039156	1	7	6773	6767	0.0415
mmu-miR-466q	Triobp	110253	NM_001024716	1	7	2006	2000	0.0405
mmu-miR-466q	Triobp	110253	NM_138579	1	7	6635	6629	0.0415
mmu-miR-466q	Trmt44	78890	NM_030208	1	8	2263	2256	0.0244
mmu-miR-466q	Trpm6	225997	NM_153417	1	7	6474	6468	0.0232
mmu-miR-466q	Tspan11	68498	NM_026743	1	9	2384	2376	0.0121
mmu-miR-466q	Tspear	252974	XM_003084866	1	7	2370	2364	0.0115
mmu-miR-466q	Tspear	252974	XM_003085701	1	7	2370	2364	0.0115
mmu-miR-466q	Tspyl4	72480	NM_030203	1	8	3369	3362	0.0389
mmu-miR-466q	Ttc13	234875	NM_145607	1	7	2698	2692	0.0451
mmu-miR-466q	Ttc26	264134	NM_153600	1	9	2774	2766	0.0092
mmu-miR-466q	Ttc38	239570	NM_001033337	1	11	1851	1841	0.0005
mmu-miR-466q	Ttl	69737	NM_027192	1	8	3026	3019	0.0481
mmu-miR-466q	Tubb2a	22151	NM_009450	1	8	1441	1434	0.0034
mmu-miR-466q	Tuft1	22156	NM_011656	1	9	1479	1471	0.0052
mmu-miR-466q	Twistnb	28071	NM_172253	1	9	1928	1920	0.0049
mmu-miR-466q	Twsg1	65960	NM_023053	1	11	1501	1491	0.0008
mmu-miR-466q	Txn2	56551	NM_019913	1	7	862	856	0.0414
mmu-miR-466q	Txndc12	66073	NM_025334	1	7	1097	1091	0.0403
mmu-miR-466q	Txndc16	70561	NM_172597	1	11	3864	3854	0.0003
mmu-miR-466q	U2af2	22185	NM_133671	1	9	1826	1818	0.0024
mmu-miR-466q	U2af2	22185	NM_001205231	1	9	1838	1830	0.0024
mmu-miR-466q	Ubqln4	94232	NM_033526	1	8	2121	2114	0.0225
mmu-miR-466q	Ubr7	66622	NM_025666	1	9	2757	2749	0.0073
mmu-miR-466q	Ucp2	22228	NM_011671	1	8	3957	3950	0.0422
mmu-miR-466q	Uggt1	320011	NM_198899	1	9	7798	7790	0.0159
mmu-miR-466q	Uhrf1bp1l	75089	NM_029166	1	13	5573	5561	0.0000
mmu-miR-466q	Unc119b	106840	NM_175352	1	8	1580	1573	0.0421
mmu-miR-466q	Urb2	382038	NM_001029876	1	8	5422	5415	0.0181
mmu-miR-466q	Uros	22276	NM_009479	1	7	1195	1189	0.0388
mmu-miR-466q	Usp8	84092	NM_019729	1	7	4073	4067	0.0423
mmu-miR-466q	Usp8	84092	NM_001252580	1	7	4106	4100	0.0423
mmu-miR-466q	Ust	338362	NM_177387	1	9	2283	2275	0.0100
mmu-miR-466q	Utp15	105372	NM_178918	1	8	3695	3688	0.0343
mmu-miR-466q	Vax2	24113	NM_011912	1	7	1119	1113	0.0194
mmu-miR-466q	Vhl	22346	NM_009507	1	9	1356	1348	0.0078
mmu-miR-466q	Vit	74199	NM_001197028	1	9	2409	2401	0.0019
mmu-miR-466q	Vit	74199	NM_028813	1	9	2475	2467	0.0019
mmu-miR-466q	Vmn1r56	81015	NM_030740	1	7	1333	1327	0.0460
mmu-miR-466q	Vps16	80743	NM_030559	1	7	2961	2955	0.0366
mmu-miR-466q	Vps33a	77573	NM_029929	1	10	2356	2347	0.0022
mmu-miR-466q	Vrk1	22367	NM_001029844	1	9	1697	1689	0.0090
mmu-miR-466q	Vrk1	22367	NM_001029843	1	9	1757	1749	0.0090
mmu-miR-466q	Vrk1	22367	NM_011705	1	9	1829	1821	0.0090
mmu-miR-466q	Vsig10	231668	NM_001033311	1	9	3514	3506	0.0084
mmu-miR-466q	Vwa1	246228	NM_147776	1	9	2983	2975	0.0070
mmu-miR-466q	Wasf1	83767	NM_031877	1	7	2149	2143	0.0470
mmu-miR-466q	Wdr73	71968	NM_028026	1	8	1778	1771	0.0147
mmu-miR-466q	Wipf3	330319	NM_001167861	1	9	2526	2518	0.0104
mmu-miR-466q	Wipf3	330319	NM_001167860	1	9	2628	2620	0.0104
mmu-miR-466q	Wnt16	93735	NM_053116	1	7	1458	1452	0.0176
mmu-miR-466q	Wtip	101543	NM_207212	1	7	1849	1843	0.0331
mmu-miR-466q	Wwp2	66894	NM_025830	1	15	4136	4122	0.0000
mmu-miR-466q	Xaf1	327959	NM_001037713	1	11	1482	1472	0.0004
mmu-miR-466q	Xbp1	22433	NM_013842	1	8	1874	1867	0.0167
mmu-miR-466q	Xkr5	319581	NM_001113350	1	7	2751	2745	0.0456
mmu-miR-466q	Xkr5	319581	NM_176951	1	7	3091	3085	0.0456
mmu-miR-466q	Xrcc1	22594	NM_009532	1	7	2085	2079	0.0061
mmu-miR-466q	Xrn1	24127	NM_011916	1	7	5449	5443	0.0142
mmu-miR-466q	Ybey	216119	NM_172550	1	9	3982	3974	0.0139
mmu-miR-466q	Yeats2	208146	NM_001033237	1	8	5242	5235	0.0260
mmu-miR-466q	Yeats2	208146	NM_001145930	1	8	5361	5354	0.0260
mmu-miR-466q	Yes1	22612	NM_001205133	1	9	1859	1851	0.0023
mmu-miR-466q	Yes1	22612	NM_001205132	1	9	1859	1851	0.0088
mmu-miR-466q	Yes1	22612	NM_009535	1	9	2321	2313	0.0088
mmu-miR-466q	Ywhah	22629	NM_011738	1	7	1527	1521	0.0484
mmu-miR-466q	Zbtb7b	22724	NM_009565	1	15	2082	2068	0.0000
mmu-miR-466q	Zcchc24	71918	NM_001101433	1	11	4185	4175	0.0009
mmu-miR-466q	Zcchc8	70650	NM_027494	1	8	3749	3742	0.0307
mmu-miR-466q	Zdhhc20	75965	NM_029492	1	9	2987	2979	0.0151
mmu-miR-466q	Zfand2a	100494	NM_001159908	1	8	1553	1546	0.0361
mmu-miR-466q	Zfand2a	100494	NM_133349	1	8	1564	1557	0.0361
mmu-miR-466q	Zfand4	67492	NM_001081317	1	8	2521	2514	0.0022
mmu-miR-466q	Zfand6	65098	NM_022985	1	11	1580	1570	0.0002
mmu-miR-466q	Zfhx2	239102	NM_001039198	1	8	8621	8614	0.0145
mmu-miR-466q	Zfp12	231866	NM_177681	1	8	2474	2467	0.0313
mmu-miR-466q	Zfp120	104348	NM_181266	1	8	4092	4085	0.0411
mmu-miR-466q	Zfp157	72154	NM_028130	1	9	4186	4178	0.0131
mmu-miR-466q	Zfp217	228913	NM_001159683	1	8	5105	5098	0.0306
mmu-miR-466q	Zfp217	228913	NM_001033299	1	8	5120	5113	0.0306
mmu-miR-466q	Zfp239	22685	NM_001001792	1	9	2201	2193	0.0033
mmu-miR-466q	Zfp239	22685	NM_008616	1	9	2021	2013	0.0033
mmu-miR-466q	Zfp26	22688	NM_011753	1	13	8275	8263	0.0001
mmu-miR-466q	Zfp282	101095	NM_146175	1	9	4354	4346	0.0118
mmu-miR-466q	Zfp317	244713	NM_172918	1	8	2822	2815	0.0257
mmu-miR-466q	Zfp36l2	12193	NM_001001806	1	8	3377	3370	0.0275
mmu-miR-466q	Zfp385c	278304	NM_177790	1	8	2891	2884	0.0391
mmu-miR-466q	Zfp446	269870	NM_001168561	1	8	3750	3743	0.0453
mmu-miR-466q	Zfp446	269870	NM_175558	1	8	3869	3862	0.0453
mmu-miR-466q	Zfp516	329003	NM_001177464	1	9	6979	6971	0.0151
mmu-miR-466q	Zfp516	329003	NM_183033	1	9	7001	6993	0.0151
mmu-miR-466q	Zfp526	210172	NM_175436	1	9	2878	2870	0.0044
mmu-miR-466q	Zfp53	24132	NM_013843	1	7	2484	2478	0.0484
mmu-miR-466q	Zfp532	328977	NM_207255	1	8	4934	4927	0.0300
mmu-miR-466q	Zfp54	22712	NM_011760	1	9	2363	2355	0.0015
mmu-miR-466q	Zfp598	213753	NM_183149	1	7	2898	2892	0.0354
mmu-miR-466q	Zfp697	242109	NM_172863	1	9	4951	4943	0.0126
mmu-miR-466q	Zfp773	76373	NM_029584	1	11	2721	2711	0.0004
mmu-miR-466q	Zfp821	75871	NM_029468	1	7	1893	1887	0.0200
mmu-miR-466q	Zfp821	75871	NM_001167946	1	7	1939	1933	0.0200
mmu-miR-466q	Zfp865	319748	NM_001033383	1	8	3954	3947	0.0072
mmu-miR-466q	Zfp941	407812	NM_001001180	1	15	2350	2336	0.0000
mmu-miR-466q	Zfyve26	211978	NM_001008550	1	9	8016	8008	0.0062
mmu-miR-466q	Zmiz1	328365	NM_183208	1	10	4601	4592	0.0035
mmu-miR-466q	Zmym5	219105	NM_001253752	1	8	2437	2430	0.0474
mmu-miR-466q	Zmym5	219105	NM_144842	1	8	2501	2494	0.0473
mmu-miR-466q	Zmym5	219105	NM_001253753	1	8	2507	2500	0.0474
mmu-miR-466q	Zrsr1	22183	NM_011663	1	8	4419	4412	0.0298
mmu-miR-466q	Zrsr2	22184	NM_178794	1	8	802	795	0.0473
mmu-miR-466q	Zscan10	332221	NM_001033425	1	7	2560	2554	0.0114
mmu-miR-466q	Zscan12	22758	NM_016684	1	9	2912	2904	0.0106
mmu-miR-466q	Zxdb	668166	NM_001081473	1	11	4060	4050	0.0007
